# Supplementary material for: Induction of tunnelling nanotube-like structures by influenza A viruses requires the onset of apoptosis
Source: PLoS Pathog. 2025 Jun 5;21(6):e1013191. doi: 10.1371/journal.ppat.1013191 (PMC12169559; doi:10.1371/journal.ppat.1013191)
Supplement: S1 Data — Collated and indexed quantitative data that underpins all figures of this study. Raw data can be found at the following address: https://doi.org/10.5525/gla.researchdata.1966. (XLSX) [file ppat.1013191.s010.xlsx]

## Sheet: Cover
Contents
Sheet name	Overview	Relevant method sections	Additional notes
TLS directionality	This data was collected during the study of TLS origin and receipt (TLS pathfinding), according to IAV infection. This included the scoring of the presence or absence of TLS according to defined scoring criteria as outlined in the methods section, cell nuceli counts, the infection status of cells imaged and the lengths of TLSs. Furthermore, the characteristics of GFP labelled A549 cells (e.g. the…	Cells, plasmids and viruses, IAV infection of sub-confluent cells, immunocytochemistry, confocal microscopy and image analysis.	If more than one TLS was present in a single micrograph these were scored separately. For example, one TLS in the first technical replicate of the first repeat = 1.1, however if there was 2 present = 1.1.1, 1.1.2, etc. Directionality could not be inferred if TLSs were connecting homotypic cells (both WT or both GFP labelled), or if aTLS was not homogenously GFP +VE/-VE.
U.V. TLS induction	This data was collected during the study of secreted factors in IAV (Udorn) mediated TNT induction using U.V. inactivation of viruses within conditioned media. This included the scoring of the presence or absence of TLS according to defined scoring criteria as outlined in the methods section, as well as cell nuceli counts, NP positive TLS counts and counts of cell pairs following treatmetn of cel…	Cells, plasmids and viruses, IAV infection of sub-confluent cells, U.V. inactivation of virus, immunocytochemistry, confocal microscopy and image analysis	Mock - U.V. = Mock infected before and after U.V. exposure, Infected - U.V. = Infected before U.V. and mock infected after U.V., Infected - U.V. - infected = infected before and after U.V. exposure. Separate field of views are numbered in ascending order (1 to 14). Percentage cells in a pair was caluclated by doubling the number of cell pairs by 2 (only unique cell pairs were counted in this colu…
pSTAT1 abundance	This data relates to the quantification of pSTAT1 abundances (given as background subtracted pixel intenstites or relative abundances) following western blotting of infected and mock samples treated with U.V. light and in the presence or absence of ruxolitinib. More details can be found in the relevant methods section.	Cells, plasmids and viruses, IAV infection of sub-confluent cells, U.V. inactivation of virus and western blotting.	Separate field of views are numbered in ascending order (1 to 14).
TLS induction Rux.	This data was collected during the study of secreted factors in IAV mediated TNT induction using an overlay containing ruxolitinib. This included the scoring of the presence or absence of TLS according to defined scoring criteria as outlined in the methods section, as well as cell nuceli counts, NP positive TLS counts and counts of cell pairs following treatment of cells with unique combinations …	Cells, plasmids and viruses, IAV infection of sub-confluent cells, western blotting, immunocytochemistry, confocal microscopy and image analysis.	Percentage cells in a pair was caluclated by doubling the number of cell pairs by 2 (only unique cell pairs were counted in this column) and dividing by the total celll count.
Virion measurements	This data relates to the meausrement of virions of wild type and segment seven IAV reassortants following HA immunostaining of viruses particles harvested fresh onto coverslips. More information can be found in the relevant methods section.	Cells, plasmids and viruses, immunostaining of virus particles, confocal microscopy and image analysis.	Orign pretains to the field of view, with the first number relating to the replicate number and the second number relating to the field of view (12 fields of view per replicate). Multiple occurences of the same origin number indicates the presence of multiple filaments in this field of view, with each filament being measured separately.
Strain TLS induction	This data was collected during the study of different IAVs in their ability to induce TLSs by different extents. This included the scoring of the presence or absence of TLSs according to defined scoring criteria as outlined in the methods section, as well as cell nuceli counts, NP positive TLS counts and counts of cell pairs following infection of subconfluent cells with either WT PR8 or Udorn vi…	Cells, plasmids and viruses, IAV infection of sub-confluent cells, immunocytochemistry, confocal microscopy and image analysis.	Percentage cells in a pair was caluclated by doubling the number of cell pairs by 2 (only unique cell pairs were counted in this column) and dividing by the total celll count.
Zanamivir microplaque assay	This data relates to the study of microplaque formation following infection with either PR8 or Udorn with increasing concentrations of zanamivir. Data was acquired with the Nexcelom celigo imaging cytometer. Single infected cells (with no evidence of direct cell-to-cell spread) were categorised as class 1 counts, and microplaques (adjacent NP positive cells, and evidence of direct cell-to-cell sp…	Cells, plasmids and viruses, Microplaque assay, immunocytochemistry, and image analysis.
Seg.7 microplaque assay 0.36 mM	This data relates to the study of microplaque formation following infection with either Udorn MPR8 or PR8 MUd (the segment seven reassortants) in the presence of 0.36 mM zanamivir within the overlay. Data was acquired with the Nexcelom celigo imaging cytometer. Single infected cells (with no evidence of direct cell-to-cell spread) were categorised as class 1 counts, and microplaques (adjacent NP …	Cells, plasmids and viruses, Microplaque assay, immunocytochemistry, and image analysis.	Stated virus diltuions were performed in viral growth media with the same virus stocks used across replicates. This was doen to produce sufficient numbers and distributions of infected foci.
Zan. + Amant. Tritration	This data relates to the study of microplaque formation following infection with either PR8 or Udorn in the presence of 0.36 mM zanamivir and increasing concentrations of amantadine. Data was acquired with the Nexcelom celigo imaging cytometer. Single infected cells (with no evidence of direct cell-to-cell spread) were categorised as class 1 counts, and microplaques (adjacent NP positive cells, a…	Cells, plasmids and viruses, Microplaque assay, immunocytochemistry, and image analysis.
Caspase activation time course	This data relates to the time course of infection, imaging MDCK cells live every 4 hours (up to 16 hpi. with a reporter IAV-ZsGreen) to then quanitfy the percentage cells infected (i.e. ZsGreen positive), and the percentage of cells (either infected or uninfected) that are positive for active caspase 3/7 (cells with detecteable red fluorscent signal). More information can be found within the rele…	Cells, plasmids and viruses, Detection of active caspase 3/7 and regulating apoptosis, and image analysis.	This experiment was controlled for DMSO in the same way as the Z-VAD-fmk titration was performed. This allowed the use of the data collected from the infected DMSO samples at 16 hpi. time point (which was used for the Z-VAD-fmk titration) in both experiments.
TLS induction 12 v 16 hpi	This data was collected during the study of TLS indcution at two time points (12 verses 16 hpi with IAV-ZsGreen), that according to the caspase activation time course experiment, showed comparable levels of infection but a difference in caspase activation. More information can be found within the relevant methods section.	Cells, plasmids and viruses, IAV infection of sub-confluent cells, immunocytochemistry, confocal microscopy and image analysis.
Z-VAD-fmk titration	This data relates to the percentage of cells positive or negative for active caspase 3/7 (marker of apoptosis) and IAV-ZsGreen (reporter virus) following mock or infection in the absence (DMSO) or increasing concentrations of the caspase inhibitor Z-VAD-fmk. This data was imaged and nuceli mask applied within the Nexcelom celigo image cytometer, exported as FCS files and analsyed within FlowJo to…	Cells, plasmids and viruses, Detection of active caspase 3/7 and regulating apoptosis, and image analysis.
Z-VAD-fmk TLS induction	This data was collected during the study of apoptosis in IAV mediated TNT induction using the predetermined optimal concentration of Z-VAD-fmk (and therefore also DMSO). This included the scoring of the presence or absence of TLSs according to defined scoring criteria as outlined in the methods section, as well as cell nuceli counts, NP positive TLS counts, counts of cell pairs, counts of NP posi…	Cells, plasmids and viruses, IAV infection of sub-confluent cells, immunocytochemistry, confocal microscopy and image analysis.	Percentage cells in a pair was caluclated by doubling the number of cell pairs by 2 (only unique cell pairs were counted in this column) and dividing by the total celll count.
Cisplatin titration	This data relates to the percentage of cells positive or negative for active caspase 3/7 (marker of apoptosis) following treatment with increasing concentrations of cisplatin. This data was imaged and nuceli mask applied within the Nexcelom celigo image cytometer, exported as FCS files and analysed within FlowJo to apply suitable gatings.	Cells, plasmids and viruses, Detection of active caspase 3/7 and regulating apoptosis, and image analysis.
Cisplatin TLS count	This data was collected during the study of cisplatin and its influence on TLS formation when added at a concentration shown previosuly to be pro-poptotic, in isolation or in combination with IAV PR8 infection 12 hours post infection (shown previously to not induce apoptosis or TLS formation).	Cells, plasmids and viruses, Detection of active caspase 3/7 and regulating apoptosis, and image analysis.
Direct C2C, subconfluent (i.e. Direct cell to cell spread amongst subconfluent cells)	This data relates to the measurement of direct cell to cell spread of IAV-ZsGreen between subconfluent cells under in vitro conditions shown earlier in this study to be conducive of TLS induction. Infection was performed either in the presence or absence of zanamivir (an antiviral drug that restricts infection spread to direct cell to cell routes), and a range of TLS inhibiting drugs was included…	Cells, plasmids and viruses, IAV infection of sub-confluent cells, and flow cytometry.
Direct C2C, confluent M.A. (i.e. direct cell to cell spread amongst confluent cells in a microplaque assay)	This data was collected during the study of direct cell to cell spread of wild type PR8 between confluent MDCK cells 48 hours post infection under microplaque assay conditions in the presence or absence of zanamivir as well as a range of drugs shown to inhibit the formation of TLSs. Data was acquired with the Nexcelom celigo imaging cytometer. Single infected cells (with no evidence of direct cel…	Cells, plasmids and viruses, Microplaque assay, immunocytochemistry, and image analysis.

## Sheet: TLS directionality
Replicate	Technical replcate + field of view number	# of TNTs (>5000 nm)/micrograph	Unique cell pairs	# of TNTs connecting GFP & WT cells	Length (>5000 nm)	Uninfetcted -> Infected	Infetcted -> Uninfected	Uninfetcted -> Uninfected	Infetcted -> Infected	Ininfected - Infected (directionality can not be inferred)	Uninfected - Uninfected (directionality can not be inferred)	Infected - Uninfected (directionality can not be inferred)	TNT not homogenously 1 colour (Y/N)	Colour of TNT	Contain NP (Y/N)	# of uninfetced cells	# of infetced cells	# of WT cells	# of GFP cells	% of infected cells GFP +ve	% cells infected	# of cells involved in a TNT connection	% of cells involved in a TNT connection	% of cells involved in a TNT connection that are infected	% of all uninfected cells that are involved in a TNT connection	% of all infected cells that are involved in a TNT connection
N of 1	1.1	DIVIDING CELL
	1.2	1	1	1	11726			1					N	R	N	13	1	5	9	100	7.14286	2	14.2857	0	15.3846	0
	1.3	2	2	1												11	5	8	8	0	31.25	3	18.75	33.3333	18.1818	20
	1.3.1			Y	6195		1						N	R	N
	1.3.2			N	6964						1		N	N/A	N
	1.4	1	1	1	7990			1					Y	N/A	N	8	2	3	7	100	20	2	20	0	25	0
	1.5	1	1	1	9076			1					N	G	N	14	8	8	14	75	36.3636	2	9.09091	0	15.3846	0
	1.6	1	1	1	6710	1							N	R	N	12	2	8	6	100	14.2857	2	14.2857	50	8.33333	50
	1.7	1	1	0	9026							1	N	N/A	N	8	5	3	10	100	38.4615	2	15.3846	50	12.5	20
	1.8	1	1	1	7734			1					N	G	N	20	5	13	12	100	20	2	8	0	10	0
	1.9	1	1	1	5098	1							N	G	N	23	4	8	19	0	14.8148	2	7.40741	50	4.34783	25
	1.10.	NOT LIKELY TO BE TNT
	1.11	1	1	1	5915	1							Y	N/A	N	14	4	6	12	50	22.2222	2	11.1111	50	7.14286	25
	1.12	1	1	1	10894	1							N	G	N	15	7	15	4	28.5714	31.8182	2	9.09091	50	6.66667	14.2857
	1.13	NOT LIKELY IN CONTACT WITH CELL
	1.14	1	1	1	7478		1						N	G	N	7	3	5	5	100	30	2	20	50	14.2857	33.3333
	1.15	1	1	1	11103	1							N	G	N	23	5	17	11	40	17.8571	2	7.14286	50	4.34783	20
	1.16	NOT LIKELY IN CONTACT
	1.17	2	1	2												5	3	5	3	33.3333	37.5	2	25	100	0	66.6667
	1.17.1			Y	9762				1				N	R	N
	1.17.2			Y	8719				1				N	R	N
	1.18	2	2	1												19	5	8	16	80	20.8333	4	16.6667	0	21.0526	0
	1.18.1			N	5142						1		N	N/A	N
	1.18.2			Y	10757			1					N	G	N
	1.19	1	1	0	15274						1		N	N/A	N	7	2	4	5	50	22.2222	2	22.2222	0	28.5714	0
	1.20.	1	1	1	9121			1					N	R	N	19	5	10	14	60	20.8333	2	8.33333	0	10	0
	1.21	1	1	1	9011		1						N	G	N	16	3	10	9	33.3333	15.7895	2	10.5263	50	6.25	33.3333
	1.22	1	1	1	10145			1					Y	N/A	N	13	3	12	4	0	18.75	2	12.5	0	15.3846	0
	1.23	1	1	1	10778				1				Y	N/A	N	0	4	2	2	50	100	2	50	50	0	50
	1.24	NO CONTINUITY OF F-ACTIN
	1.25	NO CONTINUITY OF F-ACTIN
	1.26	1	1	1	6822		1						N	G	N	7	2	8	1	50	22.2222	2	22.2222	50	14.2857	50
	1.27	1	1	0	6278						1		N	N/A	N	5	2	2	5	100	28.5714	2	28.5714	0	40	0
	1.28	1	1	1	6210			1					N	G	N	7	2	6	3	0	22.2222	2	22.2222	0	28.5714	0
	1.29	1	1	1	7787			1					N	G	N	5	2	4	3	50	28.5714	2	28.5714	0	40	0
	1.30.	1	1	1	9595			1					N	G	N	5	1	2	4	100	16.6667	2	33.3333	0	40	0
	1.31	DIVIDING CELL
	1.32	1	1	0	8054				1				N	R	N	4	4	4	4	0	50	2	25	100	0	50
	1.33	1	1	1	14547			1					N	G	N	9	2	4	7	50	18.1818	2	18.1818	0	22.2222	0
	1.34	2	2	2												9	1	5	5	0	10	2	20	0	22.2222	0
	1.34.1			Y	6661			1					N	G	N
	1.34.2			Y	9081			1					N	R	N
	1.35	1	1	1	7578	1							N	G	N	5	3	5	3	33.3333	37.5	2	25	50	20	33.3333
	1.36	NO CONTINUITY OF F-ACTIN
	1.37	1	1	1	14192	1							N	G	N	7	2	2	7	0	22.2222	2	22.2222	50	14.2857	50
Sums/Averages		33	32	27	8831	7	4	13	4	0	4	1	4		0	310	97	192	212	51.1576	26.7691	61	18.7973	28.7356	16.0145	18.6535
	% containing NP	0			% of relevant total TNTs (GFP/WT)	25.9259	14.8148	48.1481	14.8148				% TNTs that are green	48.4848
					% of relevant total TNTs ( total TNTs)	21.2121	12.1212	39.3939	12.1212	0	12.1212	3.0303	%TNT that are red	24.2424
					TNTs originating from uninfected cells	24	Normalised to total no. of uninfected cells	0.0774194
					TNTs originating from infected cells	8	Normalised to total no. of infected cells	0.0824742					% TNTs dual coloured	14.8148
					No. of TNTs involving an uninfected and infected cell	12	% of TNTs with assymetric infection status	36.3636
					No. of TNTs involving only uninfected cells	17	% of TNT involving only uninfected cells	51.5152
					No. of TNTs involving only infected cells	4	% of TNT involving only infected cells	12.1212
Replicate	Technical replicate	# of TNTs (>5000 nm)/micrograph	Unique cell pairs	# of TNTs connecting GFP & WT cells	Length (>5000 nm)	Uninfetcted -> Infected	Infetcted -> Uninfected	Uninfetcted -> Uninfected	Infetcted -> Infected	Ininfected - Infected (directionality can not be inferred)	Uninfected - Uninfected (directionality can not be inferred)	Infected - Uninfected (directionality can not be inferred)	TNT not homogenously 1 colour (Y/N)	Colour of TNT	Contain NP (Y/N)	# of uninfetced cells	# of infetced cells	# of WT cells	# of GFP cells	% of infected cells GFP +ve	% cells infected	# of cells involved in a TNT connection	% of cells involved in a TNT connection	% of cells involved in a TNT connection that are infected	% of all uninfected cells that are involved in a TNT connection	% of all infected cells that are involved in a TNT connection
N of 1	2.1	1	1	1	10920			1					N	R	N	13	3	10	6	66.6667	18.75	2	12.5	0	15.3846	0
	2.2	1	1	1	6255			1					N	G	N	7	2	4	5	100	22.2222	2	22.2222	0	28.5714	0
	2.3	1	1	1	7319			1					N	G	N	14	2	6	10	100	12.5	2	12.5	0	14.2857	0
	2.4	DUPLICATE REGION AS TO 2.1
	2.5	1	1	1	7886			1					N	G	N	13	2	9	6	50	13.3333	2	13.3333	0	15.3846	0
	2.6	NOT LIKELY TNTs
	2.7	2	2	1											N	9	5	4	10	100	35.7143	3	21.4286	33.3333	22.2222	20
	2.7.1			Y	6136		1						N	G
	2.7.2			N	7233							1	N	N/A
	2.8	1	1	1	10865	1							N	R	N	13	3	10	6	100	18.75	2	12.5	50	7.69231	33.3333
	2.9	1	1	1												7	2	6	3	50	22.2222	2	22.2222	50	14.2857	50
	2.9.1			Y	9038							1	Y	N/A	N
	2.9.2	DIVIDING CELL
	2.10.	1	1	1	9351			1					N	R	N	7	3	5	5	33.3333	30	2	20	0	28.5714	0
	2.11	2	2	2												2	3	3	2	33.3333	60	2	40	50	50	33.3333
	2.11.1			Y	14222		1						N	G	Y
	2.11.2			Y	15437	1							Y	R	Y
	2.12	1	1	1	13009	1							N	R	N	8	2	6	4	50	20	2	20	50	12.5	50
	2.13	1	1	1	5632			1					N	G	N	8	2	8	2	50	20	2	20	0	25	0
	2.14	2	2	2												8	1	3	6	100	11.1111	3	33.3333	33.3333	25	100
	2.14.1			Y	7262	1							N	G	N
	2.14.2			Y	6216			1					N	R	N
	2.15	1	1	1	7889				1				N	G	N	3	2	1	4	50	40	2	40	100	0	100
	2.16	1	1	1	5655			1					N	G	N	6	5	3	8	80	45.4545	2	18.1818	0	33.3333	0
	2.17	3	3	2												2	3	2	3	33.3333	60	3	60	66.6667	50	66.6667
	2.17.1			N	10157							1	N	N/A	N
	2.17.2			Y	8409	1							N	G	N
	2.17.3			Y	6740				1				N	G	N
	2.18	1	1	1	13765			1					N	G	N	8	1	3	6	0	11.1111	2	22.2222	0	25	0
	2.19	NO TNTs OF SUITABLE LENGTH
	2.20.	NOT LIKELY TNTs
	2.21	DIVIDING CELL
	2.22	1	1	1	5654			1					N	G	N	6	2	2	6	100	25	2	25	0	33.3333	0
	2.23	1	1	1	9262	1							N	R	N	2	2	2	2	100	50	2	50	50	50	50
	2.24	UNCLEAR INFECTION
	2.25	1	1	1	5434			1					N	R	N	6	1	4	3	0	14.2857	2	28.5714	0	33.3333	0
	2.26	2	2	2												8	5	7	6	0	38.4615	4	30.7692	25	37.5	20
	2.26.1			Y	10479	1							N	G	N
	2.26.2			Y	7007	1					1		N	G	N
	2.27	1	1	1	6580			1					N	G	N	5	1	1	5	100	16.6667	2	33.3333	0	40	0
	2.28	2	2	1												3	1	1	3	0	25	3	75	33.3333	66.6667	100
	2.28.1			Y	8015	1							N	G	N
	2.28.2			N	9420						1		N	G	N
	2.29	1	1	1	10304			1					N	G	N	9	5	8	6	40	35.7143	2	14.2857	0	22.2222	0
	2.30.	1	1	1	9122	1							N	G	N	5	3	6	2	33.3333	37.5	2	25	50	20	33.3333
	2.31	2	1	2												4	1	3	2	0	20	2	40	50	25	100
	2.31.1			Y	6695	1							N	G	N
	2.31.2			Y	6052	1							N	G	N
	2.32	2	2	1												14	2	8	8	50	12.5	3	18.75	0	21.4286	0
	2.32.1			Y	11523			1					N	G	N
	2.32.2			N	7723			1					N	N/A	N
	2.33	2	1	2												5	3	5	3	0	37.5	2	25	50	20	33.3333
	2.33.1			Y	5298							1	Y	N/A	N
	2.33.2			Y	6798	1							N	G	N
	2.34	1	1	1	9724	1							N	G	N	5	1	4	2	0	16.6667	2	33.3333	50	20	100
	2.35	1	1	1	10357			1					N	G	N	10	2	6	6	100	16.6667	2	16.6667	0	20	0
	2.36	NO CONTACT
	2.37	3	3	3												5	3	4	4	100	37.5	4	50	0	80	0
	2.37.1			Y	7517			1					N	G	N
	2.37.2			Y	5462			1			1		N	G	N
	2.37.3			Y	6382								Y	N/A	N
	2.38	POOR QUALITY IMAGE
	2.39	2	1	2												4	1	2	3	100	20	2	40	0	50	0
	2.39.1			Y	8630			1					N	G	N
	2.39.2			Y	7513			1					N	G	N
	2.40.	1	1	1	12649			1					N	G	N	8	3	3	8	100	27.2727	2	18.1818	0	25	0
	2.41	DIVIDING CELL
	2.42	1	1	1	5824	1							N	R	N	3	4	4	3	50	57.1429	2	28.5714	50	33.3333	25
	2.43	NO CONTINUITY OF F ACTIN
	2.44	1	1	1	7450			1					N	G	N	10	2	4	8	50	16.6667	2	16.6667	0	20	0
Sums/Averages		47	44	43	8431.28	15	2	22	2	0	3	4	3		2	240	83	157	166	56.4706	27.8151	77	28.2227	23.2843	28.972	26.9118
	% containing NP	4.25532			% of relevant total TNTs (GFP/WT)	34.8837	4.65116	51.1628	4.65116				% TNTs that are green	68.0851
					% of relevant total TNTs ( total TNTs)	31.9149	4.25532	46.8085	4.25532	0	6.38298	8.51064	%TNT that are red	19.1489
					TNTs originating from uninfected cells	40	Normalised to total no. of uninfected cells	0.166667
					TNTs originating from infected cells	4	Normalised to total no. of infected cells	0.0481928					% TNTs dual coloured	8.51064
					No. of TNTs involving an uninfected and infected cell	21	% of TNTs with assymetric infection status	44.6809
					No. of TNTs involving only uninfected cells	25	% of TNT involving only uninfected cells	53.1915
					No. of TNTs involving only infected cells	2	% of TNT involving only infected cells	4.25532
		# of TNTs (>5000 nm)/micrograph	Unique cell pairs	# of TNTs connecting GFP & WT cells	Length (>5000 nm)	Uninfetcted -> Infected	Infetcted -> Uninfected	Uninfetcted -> Uninfected	Infetcted -> Infected	Ininfected - Infected (directionality can not be inferred)	Uninfected - Uninfected (directionality can not be inferred)	Infected - Uninfected (directionality can not be inferred)	TNT not homogenously 1 colour (Y/N)	Colour of TNT	Contain NP (Y/N)	# of uninfetced cells	# of infetced cells	# of WT cells	# of GFP cells	% of infected cells GFP +ve	% cells infected	# of cells involved in a TNT connection	% of cells involved in a TNT connection	% of cells involved in a TNT connection that are infected	% of all uninfected cells that are involved in a TNT connection	% of all infected cells that are involved in a TNT connection
Average across technical replicates		40	38	35	8631.14	11	3	17.5	3	0	3.5	2.5	3.5		1	275	90	174.5	189	53.8141	27.2921	69	23.51	26.01	22.4933	22.7826
	% containing NP	2.12766				30.4048	9.73299	49.6555	9.73299				% TNTs that are green	58.285				% cells that are GFP +ve	51.9945
						26.5635	8.18827	43.1012	8.18827	0	9.2521	5.77047	%TNT that are red	21.6957
					TNTs originating from uninfected cells	32	Normalised to total no. of uninfected cells	0.122043					% TNTs dual coloured	11.6627
					TNTs originating from infectedd cells	6	Normalised to total no. of infected cells	0.0653335
					No. of TNTs involving an uninfected and infected cell	16.5	% of TNTs with assymetric infection status	40.5222
					No. of TNTs involving only uninfected cells	21	% of TNT involving only uninfected cells	52.3533
					No. of TNTs involving only infected cells	3	% of TNT involving only infected cells	8.18827
Replicate	Technical replicate	# of TNTs (>5000 nm)/micrograph	Unique cell pairs	# of TNTs connecting GFP & WT cells	Length (>5000 nm)	Uninfetcted -> Infected	Infetcted -> Uninfected	Uninfetcted -> Uninfected	Infetcted -> Infected	Ininfected - Infected (directionality can not be inferred)	Uninfected - Uninfected (directionality can not be inferred)	Infected - Uninfected (directionality can not be inferred)	TNT not homogenously 11 colour (Y/N)	Colour of TNT	Contain NP (Y/N)	# of uninfetced cells	# of infetced cells	# of WT cells	# of GFP cells	% of infected cells GFP +ve	% cells infected	# of cells involved in a TNT connection	% of cells involved in a TNT connection	% of cells involved in a TNT connection that are infected	% of all uninfected cells that are involved in a TNT connection	% of all infected cells that are involved in a TNT connection
N of 2	1.1	1	1	1	10697	1							N	R	N	2	4	2	4	100	66.6667	2	33.3333	50	50	25
	1.2	3	2	2												4	6	5	5	50	60	3	30	66.6667	25	33.3333
	1.2.1			Y	6499				1				N	G	Y
	1.2.2			Y	7537				1				N	G	Y
	1.2.3			N	10063							1	N	N/A	N
	1.3	2	2	1												5	5	9	1	20	50	3	30	66.6667	20	40
	1.3.1			Y	5397	1						1	N	R	N
	1.3.2			N	14627								N	N/A	N
	1.4	1	1	1	15149	1							N	G	N	5	6	4	7	33.3333	54.5455	2	18.1818	50	20	16.6667
	1.5	2	1	2												7	5	5	7	100	41.6667	2	16.6667	0	28.5714	0
	1.5.1			Y	9969			1					N	G	N
	1.5.2			Y	11960			1					N	G	N
	1.6	1	1	1	8923	1							N	G	Y	3	9	4	8	66.6667	75	2	16.6667	50	33.3333	11.1111
	1.7	1	1	1	9128						1		Y	N/A	N	8	3	6	5	100	27.2727	2	18.1818	0	25	0
	1.8	2	2	1												2	6	4	4	50	75	4	50	100	0	66.6667
	1.8.1			Y	18944				1				N	G	Y
	1.8.2			N	10292					1			N	N/A	Y
	1.9	1	1	1	20657	1							N	G	N	3	1	3	1	0	25	2	50	50	33.3333	100
	1.10.	1	1	1	12843		1						Y	N/A	N	4	4	2	6	50	50	2	25	50	25	25
	1.11	1	1	1	11724	1							N	G	N	8	5	2	11	80	38.4615	2	15.3846	50	12.5	20
	1.12	1	1	1	7573				1				N	G	Y	3	4	3	4	75	57.1429	2	28.5714	100	0	50
	1.13	2	2	2												7	3	1	9	100	30	3	30	33.3333	28.5714	33.3333
	1.13.1			Y	8666		1						Y	N/A	N
	1.13.2			Y	11073			1					N	G	N
	1.14	1	1	1	9276			1					N	G	N	2	1	2	1	100	33.3333	2	66.6667	0	100	0
	1.15	1	1	1	10275			1					N	G	N	4	3	5	2	0	42.8571	2	28.5714	0	50	0
	1.16	2	2	2												6	1	4	3	100	14.2857	3	42.8571	0	50	0
	1.16.1			Y	10596			1					N	G	N
	1.16.2			Y	9743			1					N	G	N
	1.17	2	1	2												5	10	8	7	40	66.6667	2	13.3333	100	0	20
	1.17.1			Y	10292				1				Y	N/A	Y
	1.17.2			Y	5933				1				Y	N/A	Y
	1.18	1	1	1	11948		1						N	G	N	10	11	12	9	45.4545	52.381	2	9.52381	50	10	9.09091
	1.19	TOO NOISY
	1.20.	4	2	2												6	4	6	4	0	40	3	30	0	50	0
	1.20.1			Y	8208			1					N	G	N
	1.20.2			Y	6638			1					N	G	N
	1.20.3			N	9900			1					N	N/A	N
	1.20.4			N	10353			1					N	N/A	N
	1.21	1	1	1	9656	1							N	G	N	2	1	1	2	0	33.3333	2	66.6667	50	50	100
Sums/Averages		31	26	26	10469	7	3	11	6	1	1	2	4		8	96	92	88	100	55.5227	46.6807	47	30.9803	43.3333	30.5655	27.5101
	% containing NP	25.8065			% of relevant total TNTs (GFP/WT)	26.9231	11.5385	42.3077	23.0769				% TNTs that are green	61.2903
					% of relevant total TNTs ( total TNTs)	22.5806	9.67742	35.4839	19.3548	3.22581	3.22581	6.45161	%TNT that are red	6.45161
					TNTs originating from uninfected cells	19	Normalised to total no. of uninfected cells	0.197917
					TNTs originating from infected cells	10	Normalised to total no. of infected cells	0.108696					% TNTs dual coloured	16.129
					No. of TNTs involving an uninfected and infected cell	12	% of TNTs with assymetric infection status	38.7097
					No. of TNTs involving only uninfected cells	12	% of TNT involving only uninfected cells	38.7097
					No. of TNTs involving only infected cells	7	% of TNT involving only infected cells	22.5806
Replicate	Technical replicate	# of TNTs (>5000 nm)/micrograph	Unique cell pairs	# of TNTs connecting GFP & WT cells	Length (>5000 nm)	Uninfetcted -> Infected	Infetcted -> Uninfected	Uninfetcted -> Uninfected	Infetcted -> Infected	Ininfected - Infected (directionality can not be inferred)	Uninfected - Uninfected (directionality can not be inferred)	Infected - Uninfected (directionality can not be inferred)	TNT not homogenously 11 colour (Y/N)	Colour of TNT	Contain NP (Y/N)	# of uninfetced cells	# of infetced cells	# of WT cells	# of GFP cells	% of infected cells GFP +ve	% cells infected	# of cells involved in a TNT connection	% of cells involved in a TNT connection	% of cells involved in a TNT connection that are infected	% of all uninfected cells that are involved in a TNT connection	% of all infected cells that are involved in a TNT connection
N of 2	2.1	1	1	1	14196					1			Y	N/A	Y	4	8	2	10	87.5	66.6667	2	16.6667	100	0	25
	2.2	UNCLEAR
	2.3	2	2	2												5	7	3	9	71.4286	58.3333	3	25	33.3333	40	14.2857
	2.3.1			Y	8508							1	Y	N/A	N
	2.3.2			Y	8857			1					N	R	N
	2.4	1	1	1	7770		1						N	G	N	4	8	6	6	62.5	66.6667	2	16.6667	50	25	12.5
	2.5	DIVIDING CELL
	2.6	1	1	1	17708		1						N	G	Y	6	3	4	5	33.3333	33.3333	2	22.2222	50	16.6667	33.3333
	2.7	3	2	3												7	3	3	7	66.6667	30	3	30	33.3333	28.5714	33.3333
	2.7.1			Y	11671	1							Y	N/A	N
	2.7.2			Y	5611	1							N	G	N
	2.7.3			Y	8659	1							Y	N/A	Y
	2.8	3	1	3												3	3	5	1	0	50	2	33.3333	0	66.6667	0
	2.8.1			Y	8255			1					N	G	N
	2.8.2			Y	8557			1					N	G	N
	2.8.3			Y	5787			1					N	G	N
	2.9	1	1	1	8830				1				N	G	N	4	4	2	6	75	50	2	25	100	0	50
	2.10.	3	3	2												7	2	6	3	100	22.2222	5	55.5556	40	42.8571	100
	2.10.1			Y	9228		1						N	G	Y
	2.10.2			Y	5225		1						N	G	N
	2.10.3			N	6957							1	N	N/A	N
	2.11	4	3	2												7	5	4	8	40	41.6667	4	33.3333	50	28.5714	40
	2.11.1			N	10677							1	N	N/A	N
	2.11.2			N	7785							1	N	N/A	N
	2.11.3			Y	8813	1							N	G	N
	2.11.4			Y	12438	1							N	G	N
	2.12	2	2	2												7	5	3	9	60	41.6667	3	25	0	42.8571	0
	2.12.1			Y	7872			1					N	G	N
	2.12.2			Y	5315			1					N	G	N
	2.13	4	2	4												3	3	5	1	0	50	3	50	66.6667	33.3333	66.6667
	2.13.1				5714						1		N	G	N
	2.13.2				5553	1							N	G	N
	2.13.3				10653	1							N	G	N
	2.13.4				7059	1							N	G	N
	2.14	2	2	2												6	3	5	4	33.3333	33.3333	3	33.3333	33.3333	33.3333	33.3333
	2.14.1			Y	5669	1							N	G	N
	2.14.2			Y	11215	1							N	G	N
	2.15	3	2	2												3	2	2	3	50	40	3	60	0	100	0
	2.15.1			N	11195						1		N	N/A	N
	2.15.2			Y	7833			1					Y	N/A	N
	2.15.3			Y	5721			1					Y	N/A	N
	2.16	1	1	1	11052			1					Y	N/A	N	12	2	11	3	50	14.2857	2	14.2857	0	16.6667	0
	2.17	1	1	1	11168			1					N	G	N	6	2	5	3	0	25	2	25	0	33.3333	0
	2.18	NO CONTINUOUS CONNECTION
	2.19	1	1	1	13850			1					N	G	N	7	1	2	6	100	12.5	2	25	0	28.5714	0
	2.20.	1	1	1	7032						1		Y	N/A	N	7	6	3	10	66.6667	46.1538	2	15.3846	0	28.5714	0
	2.21	1	1	1	9592	1							N	R	N	3	6	4	5	66.6667	66.6667	2	22.2222	50	33.3333	16.6667
	2.22	1	1	1	12104			1					N	G	N	7	3	5	5	33.3333	30	2	20	0	28.5714	0
	2.23	1	1	1	7538		1						N	G	N	2	4	2	4	100	66.6667	2	33.3333	50	50	25
	2.24	DIVIDING CELL
Sums/Averages		37	30	33	8963.97	11	5	12	1	1	3	3	8		4	110	80	82	108	54.8214	42.2581	51	29.0668	32.8333	33.8452	22.506
	% containing NP	10.8108			% of relevant total TNTs (GFP/WT)	33.3333	15.1515	36.3636	3.0303				% TNTs that are green	62.1622
					% of relevant total TNTs ( total TNTs)	29.7297	13.5135	32.4324	2.7027	2.7027	8.10811	8.10811	%TNT that are red	5.40541
					TNTs originating from uninfected cells	26	Normalised to total no. of uninfected cells	0.236364									% TNTs dual coloured	21.6216
					TNTs originating from infected cells	7	Normalised to total no. of infected cells	0.0875
					No. of TNTs involving an uninfected and infected cell	19	% of TNTs with assymetric infection status	51.3514
					No. of TNTs involving only uninfected cells	15	% of TNT involving only uninfected cells	40.5405
					No. of TNTs involving only infected cells	2	% of TNT involving only infected cells	5.40541
		# of TNTs (>5000 nm)/micrograph	Unique cell pairs	# of TNTs connecting GFP & WT cells	Length (>5000 nm)	Uninfetcted -> Infected	Infetcted -> Uninfected	Uninfetcted -> Uninfected	Infetcted -> Infected	Ininfected - Infected (directionality can not be inferred)	Uninfected - Uninfected (directionality can not be inferred)	Infected - Uninfected (directionality can not be inferred)	TNT not homogenously 1 colour (Y/N)	Colour of TNT	Contain NP (Y/N)	# of uninfetced cells	# of infetced cells	# of WT cells	# of GFP cells	% of infected cells GFP +ve	% cells infected	# of cells involved in a TNT connection	% of cells involved in a TNT connection	% of cells involved in a TNT connection that are infected	% of all uninfected cells that are involved in a TNT connection	% of all infected cells that are involved in a TNT connection
Average across technical replicates		34	28	29.5	9716.49	30.1282	13.345	39.3357	13.0536				6		6	103	86	85	104	55.1721	44.4694	49	30.0236	38.0833	32.2054	25.008
	% containing NP	18.3086				26.1552	11.5955	33.9582	11.0288	2.96425	5.66696	7.27986	% TNTs that are green	61.7262				% cells that are GFP +ve	55.0265
					TNTs originating from uninfected cells	22.5	Normalised to total no. of uninfected cells	0.21714					%TNT that are red	5.92851
					TNTs originating from infectedd cells	8.5	Normalised to total no. of infected cells	0.0980978					% TNTs dual coloured	18.8753
					No. of TNTs involving an uninfected and infected cell	15.5	% of TNTs with assymetric infection status	45.0305
					No. of TNTs involving only uninfected cells	13.5	% of TNT involving only uninfected cells	39.6251
					No. of TNTs involving only infected cells	4.5	% of TNT involving only infected cells	13.993
Replicate	Technical replicate	# of TNTs (>5000 nm)/micrograph	Unique cell pairs	# of TNTs connecting GFP & WT cells	Length (>5000 nm)	Uninfetcted -> Infected	Infetcted -> Uninfected	Uninfetcted -> Uninfected	Infetcted -> Infected	Ininfected - Infected (directionality can not be inferred)	Uninfected - Uninfected (directionality can not be inferred)	Infected - Uninfected (directionality can not be inferred)	TNT not homogenously 1 colour (Y/N)	Colour of TNT	Contain NP (Y/N)	# of uninfetced cells	# of infetced cells	# of WT cells	# of GFP cells	% of infected cells GFP +ve	% cells infected	# of cells involved in a TNT connection	% of cells involved in a TNT connection	% of cells involved in a TNT connection that are infected	% of all uninfected cells that are involved in a TNT connection	% of all infected cells that are involved in a TNT connection
N of 3	1.1	2	2	1												11	4	2	13	50	26.6667	4	26.6667	50	18.1818	50
	1.1.1			N	18685							1	N	N/A	N
	1.1.2			Y	10702	1							N	G	N
	1.2	NO CONTINUITY OF F-ACTIN
	1.3	1	1	1	9902	1							N	G	N	15	7	13	9	28.5714	31.8182	2	9.09091	50	6.66667	14.2857
	1.4	NO CONTINUITY OF F-ACTIN
	1.5	LIKELY NOT TNTs
	1.6	1	1	1	9173	1							N	G	N	5	4	4	5	50	44.4444	2	22.2222	50	25	20
	1.7	1	1	1	9064	1							N	G	N	7	5	9	3	0	41.6667	2	16.6667	50	14.2857	20
	1.8	1	1	1	9721			1					N	G	N	4	5	3	6	60	55.5556	2	22.2222	0	50	0
	1.9	1	1	1	9504	1							Y	N/A	N	9	7	7	9	57.1429	43.75	2	12.5	50	11.1111	14.2857
	1.10.	1	1	1	8408			1					N	G	N	16	5	13	8	40	23.8095	2	9.52381	0	12.5	0
	1.11	2	1	2												3	1	1	3	0	25	2	50	50	33.3333	100
	1.11.1			Y	6082	1							N	G	N
	1.11.2			Y	5697							1	Y	N/A	N
	1.12	1	1	1	9084			1					N	R	N	8	1	3	6	100	11.1111	2	22.2222	0	25	0
	1.13	3	3	1												9	5	2	12	60	35.7143	4	28.5714	0	44.4444	0
	1.13.1			N	8253						1		N	N/A	N
	1.13.2			N	15187			1			1		N	N/A	N
	1.13.3			Y	18710								N	G	N
	1.14	1	1	1	15998			1					Y	N/A	N	9	4	4	9	100	30.7692	2	15.3846	0	22.2222	0
	1.15	4	2	4												3	3	3	3	100	50	3	50	33.3333	66.6667	33.3333
	1.15.1			Y	5954		1						N	G	N
	1.15.2			Y	8296		1						N	G	N
	1.15.3			Y	9713		1						N	G	N
	1.15.4			Y	5551		1						N	G	N
	1.16	1	1	1	6998			1					N	G	N	7	0	5	2	0	0	2	28.5714	0	28.5714	0
	1.17	1	1	1	8156			1					N	R	N	3	4	4	3	50	57.1429	2	28.5714	0	66.6667	0
	1.18	NO CONTACT
	1.19	2	1	2												4	3	4	3	33.3333	42.8571	2	28.5714	50	25	33.3333
	1.19.1			Y	8974	1							N	G	N
	1.19.2			Y	11123	1							N	G	N
	1.20.	NO CONTINUITY OF F-ACTIN
	1.21	1	1	1	20289				1				N	G	N	2	4	1	5	75	66.6667	2	33.3333	100	0	50
Sums/Averages		24	20	21	10384.3	8	4	7	1	0	2	2	3		0	115	62	78	99	50.253	36.6858	37	25.2574	30.2083	28.1031	20.9524
	% containing NP	0			% of relevant total TNTs (GFP/WT)	38.0952	19.0476	33.3333	4.7619				% TNTs that are green	66.6667
					% of relevant total TNTs ( total TNTs)	33.3333	16.6667	29.1667	4.16667	0	8.33333	8.33333	%TNT that are red	8.33333
					TNTs originating from uninfected cells	17	Normalised to total no. of uninfected cells	0.147826									% TNTs dual coloured	12.5
					TNTs originating from infected cells	5	Normalised to total no. of infected cells	0.0806452
					No. of TNTs involving an uninfected and infected cell	14	% of TNTs with assymetric infection status	58.3333
					No. of TNTs involving only uninfected cells	9	% of TNT involving only uninfected cells	37.5
					No. of TNTs involving only infected cells	1	% of TNT involving only infected cells	4.16667
Replicate	Technical replicate	# of TNTs (>5000 nm)/micrograph	Unique cell pairs	# of TNTs connecting GFP & WT cells	Length (>5000 nm)	Uninfetcted -> Infected	Infetcted -> Uninfected	Uninfetcted -> Uninfected	Infetcted -> Infected	Ininfected - Infected (directionality can not be inferred)	Uninfected - Uninfected (directionality can not be inferred)	Infected - Uninfected (directionality can not be inferred)	TNT not homogenously 1 colour (Y/N)	Colour of TNT	Contain NP (Y/N)	# of uninfetced cells	# of infetced cells	# of WT cells	# of GFP cells	% of infected cells GFP +ve	% cells infected	# of cells involved in a TNT connection	% of cells involved in a TNT connection	% of cells involved in a TNT connection that are infected	% of all uninfected cells that are involved in a TNT connection	% of all infected cells that are involved in a TNT connection
N of 3	2.1	1	1	1	6816			1					N	G	N	5	5	6	4	60	50	2	20	0	40	0
	2.2	2	1	2												6	5	7	4	40	45.4545	2	18.1818	0	33.3333	0
	2.2.1			Y	12888			1					N	G	N
	2.2.2			Y	12711			1					N	G	N
	2.3	LIKELY NOT TNTS
	2.4	NO CONTINUITY OF F-ACTIN
	2.5	1	1	1	8390				1				N	G	Y	3	11	6	8	72.7273	78.5714	2	14.2857	100	0	18.1818
	2.6	1	1	1	14524	1							N	R	N	14	7	9	12	71.4286	33.3333	2	9.52381	50	7.14286	14.2857
	2.7	3	2	3												3	5	2	6	60	62.5	3	37.5	33.3333	66.6667	20
	2.7.1			Y	10187	1							N	G	N
	2.7.2			Y	10213	1							N	G	N
	2.7.3			Y	5863							1	Y	N/A	N
	2.8	1	1	1	9867			1					N	R	N	14	5	4	15	40	26.3158	2	10.5263	0	14.2857	0
	2.9	NO CONTACT
	2.10.	1	1	1	12723		1						N	G	N	2	3	3	2	66.6667	60	2	40	50	50	33.3333
	2.11	1	1	1	8007			1					N	G	N	7	1	6	2	100	12.5	2	25	0	28.5714	0
	2.12	2	2	1												3	5	3	5	60	62.5	4	50	50	66.6667	40
	2.12.1			Y	16588			1					N	R	N
	2.12.2			N	10655				1				N	N/A	N
	2.13	1	1	1	11707			1					N	R	N	5	0	2	3	0	0	2	40	0	40	0
	2.14	1	1	1	8099	1							N	G	N	8	1	5	4	0	11.1111	2	22.2222	50	12.5	100
	2.15	1	1	1	8876	1							N	G	N	3	3	1	5	66.6667	50	2	33.3333	50	33.3333	33.3333
	2.16	1	1	1	8765	1							N	R	N	6	2	5	3	100	25	2	25	50	16.6667	50
	2.17	1	1	1	22947	1							N	G	N	2	3	1	4	66.6667	60	2	40	50	50	33.3333
	2.18	1	1	1	8228			1					N	G	N	5	1	5	1	0	16.6667	2	33.3333	0	40	0
	2.19	NO CONTINUITY OF F-ACTIN
	2.20.	1	1	1	10386				1				N	G	N	0	3	2	1	33.3333	100	2	66.6667	100	0	66.6667
	2.21	UNCLEAR WHAT CELLS ARE IN CONNECTION
	2.22	2	2	1												7	4	10	1	25	36.3636	4	36.3636	25	42.8571	25
	2.22.1			Y	19335		1				1		Y	N/A	N
	2.22.2			N	6536								N	N/A	N
	2.23	1	1	1	13938			1					Y	N/A	N	4	2	3	3	0	33.3333	2	33.3333	0	50	0
	2.24	1	1	1	9751			1					N	G	N	6	0	3	3	0	0	2	33.3333	0	33.3333	0
	2.25	2	1	2												5	2	4	3	100	28.5714	2	28.5714	33.3333	40	50
	2.25.1			Y	11340		1						N	G	Y
	2.25.2			Y	9843		1						N	G	N
	2.26	1	1	1	13089				1				N	G	Y	0	7	2	5	71.4286	100	2	28.5714	100	0	28.5714
	2.27	1	1	1	6092			1					N	G	N	7	4	6	5	50	36.3636	2	18.1818	0	28.5714	0
	2.28	1	1	1	7454				1				Y	N/A	N	3	2	4	1	50	40	2	40	100	0	100
Sums/Averages		29	26	27	10890.3	7	4	11	5	0	1	1	4		3	118	81	99	100	49.3008	42.1124	51	30.6056	36.5942	30.1708	26.6394
	% containing NP	10.3448			% of relevant total TNTs (GFP/WT)	25.9259	14.8148	40.7407	18.5185				% TNTs that are green	62.069
					% of relevant total TNTs ( total TNTs)	24.1379	13.7931	37.931	17.2414	0	3.44828	3.44828	%TNT that are red	17.2414
					TNTs originating from uninfected cells	19	Normalised to total no. of uninfected cells	0.161017									% TNTs dual coloured	13.7931
					TNTs originating from infected cells	9	Normalised to total no. of infected cells	0.111111
					No. of TNTs involving an uninfected and infected cell	12	% of TNTs with assymetric infection status	41.3793
					No. of TNTs involving only uninfected cells	12	% of TNT involving only uninfected cells	41.3793
					No. of TNTs involving only infected cells	5	% of TNT involving only infected cells	17.2414
		# of TNTs (>5000 nm)/micrograph	Unique cell pairs	# of TNTs connecting GFP & WT cells	Length (>5000 nm)	Uninfetcted -> Infected	Infetcted -> Uninfected	Uninfetcted -> Uninfected	Infetcted -> Infected	Ininfected - Infected (directionality can not be inferred)	Uninfected - Uninfected (directionality can not be inferred)	Infected - Uninfected (directionality can not be inferred)	TNT not homogenously 1 colour (Y/N)	Colour of TNT	Contain NP (Y/N)	# of uninfetced cells	# of infetced cells	# of WT cells	# of GFP cells	% of infected cells GFP +ve	% cells infected	# of cells involved in a TNT connection	% of cells involved in a TNT connection	% of cells involved in a TNT connection that are infected	% of all uninfected cells that are involved in a TNT connection	% of all infected cells that are involved in a TNT connection
Average across technical replicates		26.5	23	24	10637.3	32.0106	16.9312	37.037	11.6402				3.5		1.5	116.5	71.5	88.5	99.5	49.7769	39.3991	44	27.9315	33.4013	29.137	23.7959
	% containing NP	5.17241				28.7356	15.2299	33.5489	10.704	0	5.8908	5.8908	% TNTs that are green	64.3678				% cells that are GFP +ve	52.9255
					TNTs originating from uninfected cells	18	Normalised to total no. of uninfected cells	0.154422					%TNT that are red	12.7874
					TNTs originating from infectedd cells	7	Normalised to total no. of infected cells	0.0958781					% TNTs dual coloured	13.1466
					No. of TNTs involving an uninfected and infected cell	13	% of TNTs with assymetric infection status	49.8563
					No. of TNTs involving only uninfected cells	10.5	% of TNT involving only uninfected cells	39.4397
					No. of TNTs involving only infected cells	3	% of TNT involving only infected cells	10.704

## Sheet: U.V. TLS induction
Replicate #1, technical #1
	Number of TNT's
	Total	Contain NP	Total number of cell (nuclei)			Cell pairs
Mock-UV 1	0	0	55			0
Mock-UV 2	0	0	42			0
Mock-UV 3	0	0	50			0
Mock-UV 4	0	0	35			0
Mock-UV 5	0	0	67			0
Mock-UV 6	0	0	68			0
Mock-UV 7	0	0	50			0
Mock-UV 8	0	0	49			0
Mock-UV 9	0	0	62			0
Mock-UV 10	0	0	52			0
Mock-UV 11	0	0	58			0
Mock-UV 12	0	0	51			0
Mock-UV 13	0	0	33			0
Mock-UV 14	0	0	30			0
Total/coverslip	0	0	702
Average	0	0	50.1429
	% containing NP	0	Average no. /cell	0
			% cells in a pair	0
Infected-UV 1	0	0	59			0
Infected-UV 2	0	0	53			0
Infected-UV 3	0	0	32			0
Infected-UV 4	0	0	34			0
Infected-UV 5	0	0	57			0
Infected-UV 6	0	0	60			0
Infected-UV 7	0	0	57			0
Infected-UV 8	0	0	43			0
Infected-UV 9	1	0	36			1
Infected-UV 10	0	0	36			0
Infected-UV 11	0	0	30			0
Infected-UV 12	0	0	76			0
Infected-UV 13	0	0	50			0
Infected-UV 14	1	0	49			1
Total/coverslip	2	0	672			2
Average	0.142857	0	48			0.142857
	% containing NP	0	Average no. /cell	0.00297619
			% cells in a pair	0.595238
Infected-UV-Infected 1	0	0	31			0
Infected-UV-Infected 2	0	0	34			0
Infected-UV-Infected 3	1	1	36			1
Infected-UV-Infected 4	1	1	20			1
Infected-UV-Infected 5	1	1	33			1
Infected-UV-Infected 6	1	1	39			1
Infected-UV-Infected 7	3	0	34			2
Infected-UV-Infected 8	0	0	44			0
Infected-UV-Infected 9	1	1	59			1
Infected-UV-Infected 10	0	0	40			0
Infected-UV-Infected 11	1	1	30			1
Infected-UV-Infected 12	1	1	37			1
Infected-UV-Infected 13	1	1	54			1
Infected-UV-Infected 14	0	0	35			0
Total/coverslip	11	8	526			10
Average	0.785714	0.571429	37.5714			0.714286
	% containing NP	72.7273	Average no. /cell	0.0209125
			% cells in a pair	3.80228
Replicate #1, technical #2
	Number of TNT's
	Total	Contain NP	Total number of cell (nuclei)			Cell pairs
Mock-UV 1	0	0	63			0
Mock-UV 2	0	0	48			0
Mock-UV 3	0	0	76			0
Mock-UV 4	0	0	50			0
Mock-UV 5	0	0	72			0
Mock-UV 6	0	0	69			0
Mock-UV 7	0	0	78			0
Mock-UV 8	0	0	60			0
Mock-UV 9	0	0	55			0
Mock-UV 10	1	0	70			1
Mock-UV 11	0	0	29			0
Mock-UV 12	0	0	65			0
Mock-UV 13	0	0	56			0
Mock-UV 14	0	0	44			0
Total/coverslip	1	0	835			1
Average	0.0714286	0	59.6429			0.0714286
	% containing NP	0	Average no. /cell	0.00119761
			% cells in a pair	0.239521
Infected-UV 1	0	0	61			0
Infected-UV 2	0	0	33			0
Infected-UV 3	0	0	45			0
Infected-UV 4	0	0	33			0
Infected-UV 5	0	0	45			0
Infected-UV 6	0	0	44			0
Infected-UV 7	0	0	48			0
Infected-UV 8	0	0	47			0
Infected-UV 9	0	0	66			0
Infected-UV 10	0	0	62			0
Infected-UV 11	0	0	81			0
Infected-UV 12	0	0	45			0
Infected-UV 13	2	0	34			2
Infected-UV 14	0	0	51			0
Total/coverslip	2	0	695			2
Average	0.142857	0	49.6429			0.142857
	% containing NP	0	Average no. /cell	0.0028777
			% cells in a pair	0.57554
Infected-UV-Infected 1	1	1	30			1
Infected-UV-Infected 2	0	0	30			0
Infected-UV-Infected 3	2	2	20			2
Infected-UV-Infected 4	2	1	32			1
Infected-UV-Infected 5	1	1	25			1
Infected-UV-Infected 6	1	1	40			1
Infected-UV-Infected 7	0	0	39			0
Infected-UV-Infected 8	1	1	39			1
Infected-UV-Infected 9	1	1	32			1
Infected-UV-Infected 10	2	2	35			2
Infected-UV-Infected 11	1	1	43			1
Infected-UV-Infected 12	0	0	44			0
Infected-UV-Infected 13	0	0	46			0
Infected-UV-Infected 14	1	1	33			1
Total/coverslip	13	12	488			12
Average	0.928571	0.857143	34.8571			0.857143
	% containing NP	92.3077	Average no. /cell	0.0266393
			% cells in a pair	4.91803
Replicate #2, technical #1
	Number of TNT's
	Total	Contain NP	Total number of cell (nuclei)			Cell pairs
Mock-UV 1	0	0	59			0
Mock-UV 2	0	0	50			0
Mock-UV 3	0	0	54			0
Mock-UV 4	0	0	31			0
Mock-UV 5	0	0	57			0
Mock-UV 6	0	0	47			0
Mock-UV 7	0	0	49			0
Mock-UV 8	0	0	69			0
Mock-UV 9	0	0	65			0
Mock-UV 10	0	0	59			0
Mock-UV 11	0	0	33			0
Mock-UV 12	0	0	36			0
Mock-UV 13	0	0	81			0
Mock-UV 14	0	0	45			0
Total/coverslip	0	0	735			0
Average	0	0	52.5			0
	% containing NP	0	Average no. /cell	0
			% cells in a pair	0
Infected-UV 1	0	0	71			0
Infected-UV 2	0	0	60			0
Infected-UV 3	0	0	39			0
Infected-UV 4	0	0	46			0
Infected-UV 5	0	0	51			0
Infected-UV 6	0	0	56			0
Infected-UV 7	0	0	60			0
Infected-UV 8	0	0	40			0
Infected-UV 9	0	0	45			0
Infected-UV 10	0	0	38			0
Infected-UV 11	0	0	47			0
Infected-UV 12	0	0	39			0
Infected-UV 13	0	0	72			0
Infected-UV 14	0	0	40			0
Total/coverslip	0	0	704			0
Average	0	0	50.2857			0
	% containing NP	0	Average no. /cell	0
			% cells in a pair	0
Infected-UV-Infected 1	2	1	31			2
Infected-UV-Infected 2	1	0	32			1
Infected-UV-Infected 3	0	0	26			0
Infected-UV-Infected 4	2	2	47			2
Infected-UV-Infected 5	0	0	47			0
Infected-UV-Infected 6	0	0	49			0
Infected-UV-Infected 7	0	0	42			0
Infected-UV-Infected 8	2	2	29			2
Infected-UV-Infected 9	1	1	52			1
Infected-UV-Infected 10	1	0	39			1
Infected-UV-Infected 11	1	0	30			1
Infected-UV-Infected 12	1	1	46			1
Infected-UV-Infected 13	1	0	29			1
Infected-UV-Infected 14	2	1	43			2
Total/coverslip	14	8	542			14
Average	1	0.571429	38.7143			1
	% containing NP	57.1429	Average no. /cell	0.0258303
			% cells in a pair	5.16605
Replicate #2, technical #2
	Number of TNT's
	Total	Contain NP	Total number of cell (nuclei)			Cell pairs	Total number of NP positive cells
Mock-UV 1	0	0	42			0
Mock-UV 2	0	0	66			0
Mock-UV 3	0	0	42			0
Mock-UV 4	0	0	44			0
Mock-UV 5	0	0	50			0
Mock-UV 6	0	0	73			0
Mock-UV 7	0	0	63			0
Mock-UV 8	0	0	57			0
Mock-UV 9	0	0	65			0
Mock-UV 10	0	0	51			0
Mock-UV 11	0	0	58			0
Mock-UV 12	0	0	55			0
Mock-UV 13	0	0	52			0
Mock-UV 14	0	0	42			0
Total/coverslip	0	0	760			0
Average	0	0	54.2857			0
	% containing NP	0	Average no. /cell	0
			% cells in a pair	0
Infected-UV 1	0	0	86			0
Infected-UV 2	0	0	54			0
Infected-UV 3	0	0	64			0
Infected-UV 4	0	0	77			0
Infected-UV 5	0	0	46			0
Infected-UV 6	0	0	52			0
Infected-UV 7	0	0	54			0
Infected-UV 8	0	0	60			0
Infected-UV 9	0	0	68			0
Infected-UV 10	0	0	32			0
Infected-UV 11	0	0	37			0
Infected-UV 12	0	0	61			0
Infected-UV 13	0	0	38			0
Infected-UV 14	0	0	47			0
Total/coverslip	0	0	776			0
Average	0	0	55.4286			0
	% containing NP	0	Average no. /cell	0
			% cells in a pair	0
Infected-UV-Infected 1	0	0	27			0
Infected-UV-Infected 2	2	2	35			2
Infected-UV-Infected 3	1	1	22			1
Infected-UV-Infected 4	1	0	28			1
Infected-UV-Infected 5	0	0	49			0
Infected-UV-Infected 6	1	1	42			1
Infected-UV-Infected 7	1	1	44			1
Infected-UV-Infected 8	0	0	35			0
Infected-UV-Infected 9	1	1	37			1
Infected-UV-Infected 10	2	2	36			2
Infected-UV-Infected 11	1	1	28			1
Infected-UV-Infected 12	2	1	42			2
Infected-UV-Infected 13	0	0	63			0
Infected-UV-Infected 14	1	1	29			1
Total/coverslip	13	11	517			13
Average	1	0.846154	36.9286			1
	% containing NP	84.6154	Average no. /cell	0.0251451
			% cells in a pair	5.02901
Replicate #3, technical #1
	Number of TNT's
	Total	Contain NP	Total number of cell (nuclei)			Cell pairs
Mock-UV 1	0	0	100			0
Mock-UV 2	0	0	58			0
Mock-UV 3	0	0	80			0
Mock-UV 4	0	0	82			0
Mock-UV 5	0	0	88			0
Mock-UV 6	0	0	69			0
Mock-UV 7	0	0	46			0
Mock-UV 8	0	0	76			0
Mock-UV 9	0	0	51			0
Mock-UV 10	0	0	58			0
Mock-UV 11	0	0	58			0
Mock-UV 12	0	0	49			0
Mock-UV 13	0	0	79			0
Mock-UV 14	0	0	73			0
Total/coverslip	0	0	967			0
Average	0	0	69.0714			0
	% containing NP	0	Average no. /cell	0
			% cells in a pair	0
Infected-UV 1	0	0	112			0
Infected-UV 2	0	0	87			0
Infected-UV 3	0	0	118			0
Infected-UV 4	0	0	100			0
Infected-UV 5	0	0	79			0
Infected-UV 6	0	0	85			0
Infected-UV 7	0	0	90			0
Infected-UV 8	0	0	85			0
Infected-UV 9	0	0	82			0
Infected-UV 10	0	0	62			0
Infected-UV 11	0	0	88			0
Infected-UV 12	0	0	79			0
Infected-UV 13	0	0	112			0
Infected-UV 14	0	0	84			0
Total/coverslip	0	0	1263			0
Average	0	0	90.2143			0
	% containing NP	0	Average no. /cell	0
		0	% cells in a pair	0
Infected-UV-Infected 1	2	2	42			2
Infected-UV-Infected 2	0	0	37			0
Infected-UV-Infected 3	1	0	35			1
Infected-UV-Infected 4	3	2	34			3
Infected-UV-Infected 5	0	0	45			0
Infected-UV-Infected 6	0	0	42			0
Infected-UV-Infected 7	1	1	23			1
Infected-UV-Infected 8	1	0	37			1
Infected-UV-Infected 9	1	1	30			1
Infected-UV-Infected 10	0	0	49			0
Infected-UV-Infected 11	0	0	41			0
Infected-UV-Infected 12	2	0	49			2
Infected-UV-Infected 13	0	0	55			0
Infected-UV-Infected 14	2	2	34			2
Total/coverslip	13	8	553			13
Average	0.928571	0.571429	39.5			0.928571
	% containing NP	61.5385	Average no. /cell	0.0235081
			% cells in a pair	4.70163
Replicate #3, technical #2
	Number of TNT's
	Total	Contain NP	Total number of cell (nuclei)
Mock-UV 1	0	0	108			0
Mock-UV 2	0	0	69			0
Mock-UV 3	0	0	71			0
Mock-UV 4	0	0	95			0
Mock-UV 5	0	0	37			0
Mock-UV 6	0	0	85			0
Mock-UV 7	0	0	85			0
Mock-UV 8	0	0	67			0
Mock-UV 9	0	0	78			0
Mock-UV 10	0	0	63			0
Mock-UV 11	0	0	83			0
Mock-UV 12	0	0	68			0
Mock-UV 13	0	0	105			0
Mock-UV 14	0	0	101			0
Total/coverslip	0	0	1115			0
Average	0	0	79.6429			0
	% containing NP	0	Average no. /cell	0
			% cells in a pair	0
Infected-UV 1	0	0	66			0
Infected-UV 2	0	0	79			0
Infected-UV 3	0	0	59			0
Infected-UV 4	0	0	50			0
Infected-UV 5	0	0	60			0
Infected-UV 6	0	0	76			0
Infected-UV 7	0	0	75			0
Infected-UV 8	0	0	69			0
Infected-UV 9	0	0	84			0
Infected-UV 10	0	0	58			0
Infected-UV 11	0	0	53			0
Infected-UV 12	0	0	74			0
Infected-UV 13	0	0	52			0
Infected-UV 14	0	0	66			0
Total/coverslip	0	0	921			0
Average	0	0	65.7857			0
	% containing NP	0	Average no. /cell	0
			% cells in a pair	0
Infected-UV-Infected 1	1	0	43			1
Infected-UV-Infected 2	1	1	46			1
Infected-UV-Infected 3	0	0	48			0
Infected-UV-Infected 4	0	0	51			0
Infected-UV-Infected 5	1	0	39			1
Infected-UV-Infected 6	1	1	58			1
Infected-UV-Infected 7	1	1	59			1
Infected-UV-Infected 8	0	0	46			0
Infected-UV-Infected 9	1	0	36			1
Infected-UV-Infected 10	1	1	52			1
Infected-UV-Infected 11	1	1	34			1
Infected-UV-Infected 12	1	1	39			1
Infected-UV-Infected 13	1	1	22			1
Infected-UV-Infected 14	1	1	39			1
Total/coverslip	11	8	612			11
Average	0.785714	0.571429	43.7143			0.785714
	% containing NP	72.7273	Average no. /cell	0.0179739
			% cells in a pair	3.59477

## Sheet: pSTAT1 abundance
N of 1
Lane	pSTAT1 pixel intensity (background substracted)	Loading Control pixel intensity (background substracted)	Relative Abundance (Arbitrary Units)
Mock	299	6010	0.0497504
Mock U.V.	205	6440	0.0318323
Mock Rux	8.74	5810	0.0015043
Mock Rux U.V.	31.8	6690	0.00475336
Infected	532	5540	0.0960289
Infected U.V.	402	6670	0.0602699
Infected Rux	20.3	6400	0.00317188
Infected Rux U.V.	20.5	7360	0.00278533
N of 2
Lane	pSTAT1 pixel intensity (background substracted)	Loading Control pixel intensity (background substracted)	Relative Abundance (Arbitrary Units)
Mock	71.2	7700	0.00924675
Mock U.V.	71.9	7300	0.00984932
Mock Rux	3.16	7960	0.000396985
Mock Rux U.V.	2.69	7570	0.00035535
Infected	388	6330	0.0612954
Infected U.V.	140	5880	0.0238095
Infected Rux	7.07	6510	0.00108602
Infected Rux U.V.	46.7	7510	0.00621838
N of 3
Lane	pSTAT1 pixel intensity (background substracted)	Loading Control pixel intensity (background substracted)	Relative Abundance (Arbitrary Units)
Mock	96.5	8410	0.0114744
Mock U.V.	92.6	8250	0.0112242
Mock Rux	9.26	7760	0.0011933
Mock Rux U.V.	-4.85	8300	-0.000584337
Infected	606	6120	0.0990196
Infected U.V.	146	7310	0.0199726
Infected Rux	14.8	7110	0.00208158
Infected Rux U.V.	13.5	8360	0.00161483

## Sheet: TLS induction Rux.
Replicate #1, technical #1
	Number of TNT's
	Total	Contain NP	Total number of cell (nuclei)			Cell pairs
Mock 1.1	0	0	41			0
Mock 1.2	0	0	46			0
Mock 1.3	0	0	39			0
Mock 1.4	0	0	44			0
Mock 1.5	0	0	67			0
Mock 1.6	0	0	38			0
Mock 1.7	0	0	34			0
Mock 1.8	0	0	46			0
Mock 1.9	0	0	57			0
Mock 1.10	0	0	44			0
Mock 1.11	0	0	38			0
Mock 1.12	0	0	46			0
Mock 1.13	0	0	44			0
Mock 1.14	0	0	44			0
Total/coverslip	0	0	628			0
Average	0	0	44.8571			0
	% containing NP	0	Average no. /cell	0
			% cells in a pair	0
Udorn 1.1	1	1	20			1
Udorn 1.2	0	0	15			0
Udorn 1.3	0	0	25			0
Udorn 1.4	2	2	25			2
Udorn 1.5	1	0	31			1
Udorn 1.6	1	1	37			1
Udorn 1.7	0	0	43			0
Udorn 1.8	1	1	25			1
Udorn 1.9	1	1	38			1
Udorn 1.10	0	0	31			0
Udorn 1.11	3	1	31			3
Udorn 1.12	1	1	28			1
Udorn 1.13	1	1	46			1
Udorn 1.14	2	2	18			2
Total/coverslip	14	11	413			14
Average	1	0.785714	29.5			1
	% containing NP	78.5714	Average no. /cell	0.0338983
			% cells in a pair	6.77966
Replicate #1, technical #2
	Number of TNT's
	Total	Contain NP	Total number of cell (nuclei)			Cell pairs
Mock 2.1	0	0	39			0
Mock 2.2	0	0	27			0
Mock 2.3	0	0	52			0
Mock 2.4	0	0	47			0
Mock 2.5	0	0	46			0
Mock 2.6	0	0	44			0
Mock 2.7	0	0	42			0
Mock 2.8	0	0	46			0
Mock 2.9	0	0	29			0
Mock 2.10	0	0	34			0
Mock 2.11	0	0	49			0
Mock 2.12	0	0	44			0
Mock 2.13	0	0	33			0
Mock 2.14	0	0	36			0
Total/coverslip	0	0	568			0
Average	0	0	40.5714			0
	% containing NP	0	Average no. /cell	0
			% cells in a pair	0
Udorn 2.1	2	2	30			2
Udorn 2.2	0	0	35			0
Udorn 2.3	0	0	20			0
Udorn 2.4	1	1	19			1
Udorn 2.5	0	0	40			0
Udorn 2.6	1	1	15			1
Udorn 2.7	1	0	22			1
Udorn 2.8	0	0	24			0
Udorn 2.9	0	0	38			0
Udorn 2.10	0	0	30			0
Udorn 2.11	2	2	39			2
Udorn 2.12	0	0	38			0
Udorn 2.13	1	0	18			1
Udorn 2.14	0	0	24			0
Total/coverslip	8	6	392			8
Average	0.571429	0.428571	28
	% containing NP	75	Average no. /cell	0.0204082
			% cells in a pair	4.08163
Replicate #2, technical #1
	Number of TNT's
	Total	Contain NP	Total number of cell (nuclei)			Cell pairs
Mock 1.1	0	0	65			0
Mock 1.2	0	0	52			0
Mock 1.3	0	0	32			0
Mock 1.4	0	0	56			0
Mock 1.5	0	0	58			0
Mock 1.6	0	0	70			0
Mock 1.7	0	0	51			0
Mock 1.8	0	0	73			0
Mock 1.9	0	0	49			0
Mock 1.10	0	0	37			0
Mock 1.11	2	0	57			2
Mock 1.12	0	0	26			0
Mock 1.13	0	0	51			0
Mock 1.14	0	0	33			0
Total/coverslip	2	0	710			2
Average	0.142857	0	50.7143			0.142857
	% containing NP	0	Average no. /cell	0.0028169
			% cells in a pair	0.56338
Udorn 1.1	2	2	17			2
Udorn 1.2	2	2	28			2
Udorn 1.3	1	1	27			1
Udorn 1.4	0	0	25			0
Udorn 1.5	2	2	48			2
Udorn 1.6	0	0	24			0
Udorn 1.7	0	0	27			0
Udorn 1.8	1	1	43			1
Udorn 1.9	0	0	38			0
Udorn 1.10	2	2	41			1
Udorn 1.11	0	0	40			0
Udorn 1.12	0	0	28			0
Udorn 1.13	1	1	19			1
Udorn 1.14	0	0	31			0
Total/coverslip	11	11	436			10
Average	0.785714	0.785714	31.1429			0.714286
	% containing NP	100	Average no. /cell	0.0252294
			% cells in a pair	4.58716
Replicate #2, technical #2
	Number of TNT's
	Total	Contain NP	Total number of cell (nuclei)			Cell pairs
Mock 2.1	0	0	41			0
Mock 2.2	0	0	31			0
Mock 2.3	0	0	54			0
Mock 2.4	0	0	49			0
Mock 2.5	0	0	38			0
Mock 2.6	0	0	30			0
Mock 2.7	0	0	38			0
Mock 2.8	0	0	38			0
Mock 2.9	0	0	40			0
Mock 2.10	0	0	44			0
Mock 2.11	0	0	40			0
Mock 2.12	0	0	19			0
Mock 2.13	0	0	31			0
Mock 2.14	0	0	32			0
Total/coverslip	0	0	525			0
Average	0	0	37.5			0
	% containing NP	0	Average no. /cell	0
			% cells in a pair	0
Udorn 2.1	2	2	44			2
Udorn 2.2	1	1	17			1
Udorn 2.3	1	0	28			1
Udorn 2.4	0	0	26			0
Udorn 2.5	2	2	20			2
Udorn 2.6	1	1	28			1
Udorn 2.7	1	1	27			1
Udorn 2.8	1	1	22			1
Udorn 2.9	0	0	34			0
Udorn 2.10	2	2	12			2
Udorn 2.11	1	0	28			1
Udorn 2.12	1	1	27			1
Udorn 2.13	0	0	229			0
Udorn 2.14	0	0	33			0
Total/coverslip	13	11	575			13
Average	0.928571	0.785714	41.0714			0.928571
	% containing NP	84.6154	Average no. /cell	0.0226087
			% cells in a pair	4.52174
Replicate #3, technical #1
	Number of TNT's
	Total	Contain NP	Total number of cell (nuclei)			Cell pairs
Mock 1.1	1	0	39			1
Mock 1.2	0	0	27			0
Mock 1.3	0	0	36			0
Mock 1.4	0	0	56			0
Mock 1.5	0	0	44			0
Mock 1.6	0	0	41			0
Mock 1.7	0	0	64			0
Mock 1.8	0	0	42			0
Mock 1.9	0	0	46			0
Mock 1.10	0	0	51			0
Mock 1.11	0	0	43			0
Mock 1.12	0	0	62			0
Mock 1.13	0	0	36			0
Mock 1.14	0	0	38			0
Total/coverslip	1	0	625			1
Average	0.0714286	0	44.6429			0.0714286
	% containing NP	0	Average no. /cell	0.0016
			% cells in a pair	0.32
Udorn 1.1	1	1	31			1
Udorn 1.2	1	1	21			1
Udorn 1.3	1	1	31			1
Udorn 1.4	0	0	27			0
Udorn 1.5	0	0	35			0
Udorn 1.6	2	1	32			2
Udorn 1.7	1	1	27			1
Udorn 1.8	2	1	22			2
Udorn 1.9	1	1	18			1
Udorn 1.10	1	0	27			1
Udorn 1.11	0	0	22			0
Udorn 1.12	0	0	24			0
Udorn 1.13	0	0	38			0
Udorn 1.14	0	0	27			0
Total/coverslip	10	7	382			10
Average	0.714286	0.5	27.2857			0.714286
	% containing NP	70	Average no. /cell	0.026178
			% cells in a pair	5.2356
Replicate #3, technical #2
	Number of TNT's
	Total	Contain NP	Total number of cell (nuclei)			Cell pairs
Mock 2.1	0	0	39			0
Mock 2.2	0	0	73			0
Mock 2.3	0	0	44			0
Mock 2.4	0	0	38			0
Mock 2.5	2	0	57			2
Mock 2.6	0	0	44			0
Mock 2.7	0	0	48			0
Mock 2.8	0	0	59			0
Mock 2.9	0	0	12			0
Mock 2.10	0	0	30			0
Mock 2.11	0	0	58			0
Mock 2.12	0	0	45			0
Mock 2.13	0	0	52			0
Mock 2.14	0	0	35			0
Total/coverslip	2	0	634			2
Average	0.142857	0	45.2857			0.142857
	% containing NP	0	Average no. /cell	0.00315457
			% cells in a pair	0.630915
Udorn 2.1	2	2	23			2
Udorn 2.2	2	2	23			2
Udorn 2.3	1	0	31			1
Udorn 2.4	1	1	33			1
Udorn 2.5	0	0	36			0
Udorn 2.6	1	1	34			1
Udorn 2.7	1	1	19			1
Udorn 2.8	2	2	14			2
Udorn 2.9	1	0	40			1
Udorn 2.10	0	0	31			0
Udorn 2.11	0	0	34			0
Udorn 2.12	0	0	28			0
Udorn 2.13	1	1	19			1
Udorn 2.14	1	0	27			1
Total/coverslip	13	10	392			13
Average	0.928571	0.714286	28			0.928571
	% containing NP	76.9231	Average no. /cell	0.0331633
			% cells in a pair	6.63265

## Sheet: Virion measurements
PR8					Udorn					Ud MPR8					PR8 Mud
Contour ID	Length (μM)	Origin	# of filaments/per field of view		Contour ID	Length (μM)	Origin	# of filaments/per field of view		Contour ID	Length (μM)	Origin	# of filaments/per field of view		Contour ID	Length (μM)	Origin	# of filaments/per field of view
		1.5	0		10668	2.431	1.1.csv			11387	5.108	1.1.csv			22848	5.006	1.1.csv
		1.10.	0		10686	2	1.1.csv			11395	2.815	1.1.csv			22898	2.301	1.1.csv
		1.12.	0		10759	2.4	1.1.csv			11400	2.431	1.1.csv			128	2.107	1.1.csv
10482	8.757	1.1.csv	1		10870	1.935	1.1.csv			11404	2.6	1.1.csv			22805	7.476	1.1.csv
4955	2.805	1.11.csv			10979	5.488	1.1.csv			11408	2.471	1.1.csv			22809	4.581	1.1.csv
4960	1.881	1.11.csv	2		10609	4.058	1.1.csv			11415	1.624	1.1.csv			22810	2.463	1.1.csv
380	3.309	1.2.csv			10615	18.299	1.1.csv			11418	3.234	1.1.csv			22815	3.142	1.1.csv
11924	2.897	1.2.csv	2		10616	3.084	1.1.csv			11422	4.444	1.1.csv			22822	2.034	1.1.csv
6012	1.973	1.3.csv			10617	2.09	1.1.csv			11426	1.622	1.1.csv			22829	2.639	1.1.csv
6016	1.589	1.3.csv	2		10622	5.27	1.1.csv			11430	2.636	1.1.csv			22830	1.873	1.1.csv
6176	1.467	1.4.csv	1		10623	4.414	1.1.csv			11438	1.689	1.1.csv			22831	2.786	1.1.csv
11025	1.862	1.6.csv			10625	12.5	1.1.csv			11445	1.884	1.1.csv			22833	5.457	1.1.csv
11066	6.29	1.6.csv			10626	5.46	1.1.csv			11467	1.542	1.1.csv			22837	1.802	1.1.csv
11597	1.788	1.6.csv	3		10632	2.293	1.1.csv			11476	1.597	1.1.csv			22838	5.915	1.1.csv
10873	2.926	1.7.csv			10638	5.55	1.1.csv			11498	1.622	1.1.csv			22842	3.768	1.1.csv
10877	2.47	1.7.csv			10639	19.884	1.1.csv			11505	2.01	1.1.csv			22847	6.075	1.1.csv
10880	1.468	1.7.csv	3		10644	3.107	1.1.csv			11515	2.453	1.1.csv			22851	5.595	1.1.csv
10916	2.044	1.8.csv	1		10645	6.764	1.1.csv			11516	2.261	1.1.csv			22857	2.463	1.1.csv
11090	1.655	1.9.csv	1		10648	2.995	1.1.csv			11523	1.657	1.1.csv			22865	12.932	1.1.csv
					10652	9.266	1.1.csv			11533	2.045	1.1.csv			22870	5.543	1.1.csv
10833	2.387	2.1.csv	1		10657	5.809	1.1.csv			11534	1.614	1.1.csv			22874	1.646	1.1.csv
		2.3	0		10663	5.142	1.1.csv			11536	9.784	1.1.csv			22879	3.397	1.1.csv
		2.7	0		10667	1.558	1.1.csv			11537	4.965	1.1.csv			22886	5.37	1.1.csv
		2.12.	0		10672	2.62	1.1.csv			11538	2.184	1.1.csv			22892	2.474	1.1.csv
		2.8	0		10673	2.527	1.1.csv			11547	1.556	1.1.csv			22900	1.482	1.1.csv
10001	1.524	2.10.csv			10679	1.94	1.1.csv			11548	3.704	1.1.csv			22901	2.004	1.1.csv
10020	2.046	2.10.csv	2		10688	8.32	1.1.csv			11551	3.603	1.1.csv			22902	2.272	1.1.csv
10494	1.577	2.11.csv	1		10693	7.335	1.1.csv			11575	2.58	1.1.csv			22906	4.046	1.1.csv
11319	1.652	2.2.csv			10700	6.09	1.1.csv			11578	1.595	1.1.csv			22919	2.834	1.1.csv
11331	3.436	2.2.csv	2		10704	12.316	1.1.csv			11582	4.062	1.1.csv			22924	2.732	1.1.csv
9800	2.538	2.4.csv			10708	1.687	1.1.csv			11602	1.667	1.1.csv			22929	2.332	1.1.csv
9803	1.569	2.4.csv			10713	1.506	1.1.csv			11637	1.902	1.1.csv	32		22943	1.584	1.1.csv
9808	1.615	2.4.csv	3		10732	1.541	1.1.csv			104	2.58	1.10.csv			22946	1.965	1.1.csv
9749	2.826	2.5.csv	1		10736	4.021	1.1.csv			5718	2.697	1.10.csv			22950	1.491	1.1.csv	34
6283	1.535	2.6.csv	1		10754	1.709	1.1.csv			5628	2.085	1.10.csv			20948	4.416	1.10.csv
6074	1.745	2.9.csv	1		10763	3.016	1.1.csv			5634	2.012	1.10.csv			21026	2.56	1.10.csv
					10768	5.196	1.1.csv			5638	2.618	1.10.csv			21055	3.642	1.10.csv
9800	1.64	3.1.csv			10774	5.091	1.1.csv			5645	1.499	1.10.csv			20926	8.902	1.10.csv
9804	3.062	3.1.csv			10783	4.569	1.1.csv			5651	2.333	1.10.csv			20927	3.617	1.10.csv
9814	1.752	3.1.csv			10786	1.558	1.1.csv			5655	3.43	1.10.csv			20930	2.746	1.10.csv
9818	3.024	3.1.csv			10790	2.729	1.1.csv			5662	1.492	1.10.csv			20937	2.973	1.10.csv
9822	2.403	3.1.csv			10792	14.039	1.1.csv			5706	2.129	1.10.csv			20943	4.767	1.10.csv
9823	1.562	3.1.csv			10801	3.631	1.1.csv			5712	1.743	1.10.csv			20951	5.831	1.10.csv
9832	4.624	3.1.csv			10804	6.351	1.1.csv			5721	1.465	1.10.csv			20959	2.849	1.10.csv
9838	3.502	3.1.csv			10807	2.934	1.1.csv			5729	2.003	1.10.csv			20963	1.759	1.10.csv
9868	2.238	3.1.csv	9		10812	7.478	1.1.csv			5732	1.95	1.10.csv	14		20969	6.592	1.10.csv
111	2.719	3.10.csv			10820	3.055	1.1.csv			6355	2.378	1.11.csv			20970	3.409	1.10.csv
11551	1.674	3.10.csv			10829	2.732	1.1.csv			6366	1.82	1.11.csv			20983	3.89	1.10.csv
11552	1.73	3.10.csv			10837	1.913	1.1.csv			6317	2.242	1.11.csv			20984	2.299	1.10.csv
11674	4.424	3.10.csv	4		10846	7.353	1.1.csv			6322	3.541	1.11.csv			20993	1.942	1.10.csv
10966	1.701	3.11.csv			10849	11.405	1.1.csv			6329	1.621	1.11.csv			20999	4.357	1.10.csv
10914	2.836	3.11.csv			10871	1.899	1.1.csv			6334	1.763	1.11.csv			21008	1.761	1.10.csv
10928	1.888	3.11.csv			10942	7.023	1.1.csv			6347	2.958	1.11.csv			21029	2.16	1.10.csv
11484	1.857	3.11.csv	4		10969	5.267	1.1.csv			6357	3.17	1.11.csv			21039	1.571	1.10.csv
110	1.483	3.12.csv			11124	2.535	1.1.csv	55		6369	1.61	1.11.csv			23314	1.69	1.10.csv
13189	3.44	3.12.csv			10963	9.261	1.10.csv			6386	2.432	1.11.csv			27780	2.774	1.10.csv	22
2801	1.563	3.12.csv			151	1.754	1.10.csv			6416	2.445	1.11.csv			23538	6.634	1.11.csv
11510	3.674	3.12.csv			11204	10.497	1.10.csv			6424	1.522	1.11.csv			124	1.645	1.11.csv
11531	1.691	3.12.csv			11348	9.464	1.10.csv			6493	5.207	1.11.csv			23472	1.887	1.11.csv
11734	1.577	3.12.csv	6		11440	3.493	1.10.csv			6510	1.645	1.11.csv			23479	6.313	1.11.csv
10230	2.187	3.2.csv			321	6.13	1.10.csv			6537	1.754	1.11.csv			23480	15.614	1.11.csv
10234	3.645	3.2.csv			10937	6.043	1.10.csv			6559	1.718	1.11.csv			23485	2.307	1.11.csv
10235	1.923	3.2.csv			10942	10.813	1.10.csv			6715	1.494	1.11.csv	17		23492	2.827	1.11.csv
10241	1.846	3.2.csv	4		10948	2.899	1.10.csv			1315	1.661	1.12.csv			23493	2.276	1.11.csv
12018	1.57	3.3.csv			10952	3.83	1.10.csv			10837	7.223	1.12.csv			23494	9.382	1.11.csv
11961	1.958	3.3.csv			10953	7.85	1.10.csv			10846	2.862	1.12.csv			23499	7.902	1.11.csv
11965	2.582	3.3.csv			10957	4.66	1.10.csv			10923	1.591	1.12.csv	4		23504	2.88	1.11.csv
11968	1.654	3.3.csv			10965	6.34	1.10.csv			19790	1.598	1.2.csv			23513	1.558	1.11.csv
12002	1.798	3.3.csv	4		10969	2.864	1.10.csv			19799	3.77	1.2.csv			23515	4.211	1.11.csv
11081	2.169	3.4.csv			10973	3.875	1.10.csv			19844	5.303	1.2.csv			23519	4.101	1.11.csv
11089	2.58	3.4.csv			10979	2.317	1.10.csv			20088	3.455	1.2.csv			23520	3.782	1.11.csv
11099	1.527	3.4.csv			10980	4.047	1.10.csv			20955	1.472	1.2.csv			23524	1.698	1.11.csv
11123	1.801	3.4.csv			10984	5.647	1.10.csv			19754	8.916	1.2.csv			23528	2.104	1.11.csv
11198	2.203	3.4.csv	5		10989	1.475	1.10.csv			19759	3.723	1.2.csv			23534	3.638	1.11.csv
11021	2.756	3.5.csv	1		10994	4.493	1.10.csv			19770	1.682	1.2.csv			23547	3.19	1.11.csv
11033	3.405	3.6.csv			11000	6.069	1.10.csv			19778	2.164	1.2.csv			23560	2.284	1.11.csv
11037	1.564	3.6.csv			11003	9.532	1.10.csv			19785	3.702	1.2.csv			23586	2.152	1.11.csv
11186	1.688	3.6.csv			11009	1.971	1.10.csv			19796	2.255	1.2.csv			23592	2.058	1.11.csv
5679	1.726	3.6.csv			11010	1.745	1.10.csv			19801	2.083	1.2.csv			23596	1.655	1.11.csv
11046	1.752	3.6.csv			11015	22.349	1.10.csv			19804	2.576	1.2.csv			23600	2.46	1.11.csv
11051	1.494	3.6.csv	6		11019	5.844	1.10.csv			19826	6.854	1.2.csv			23772	1.637	1.11.csv
9965	1.648	3.7.csv			11023	2.463	1.10.csv			19848	1.746	1.2.csv			23773	1.562	1.11.csv	26
3193	1.644	3.7.csv			11027	4.525	1.10.csv			19855	2.249	1.2.csv			23567	4.552	1.12.csv
9897	3.971	3.7.csv			11032	2.589	1.10.csv			19858	2.43	1.2.csv			23605	1.784	1.12.csv
9898	1.581	3.7.csv			11035	5.183	1.10.csv			19864	2.227	1.2.csv			23627	5.196	1.12.csv
9899	3.648	3.7.csv			11036	4.956	1.10.csv			19869	3.2	1.2.csv			23629	3.398	1.12.csv
9909	1.999	3.7.csv			11041	37.147	1.10.csv			19870	2.993	1.2.csv			23506	3.702	1.12.csv
9917	1.508	3.7.csv			11045	8.598	1.10.csv			19874	1.617	1.2.csv			23512	4.281	1.12.csv
9951	1.564	3.7.csv	8		11048	1.673	1.10.csv			19910	1.465	1.2.csv			23517	3.779	1.12.csv
12552	2.029	3.8.csv			11064	14.526	1.10.csv			19913	5.923	1.2.csv			23519	14.705	1.12.csv
12560	2.132	3.8.csv			11065	3.943	1.10.csv			19917	2.295	1.2.csv			23527	10.744	1.12.csv
12596	10.555	3.8.csv	3		11075	6.613	1.10.csv			19935	2.253	1.2.csv			23533	6.484	1.12.csv
14094	1.671	3.9.csv			11076	2.327	1.10.csv			19954	1.577	1.2.csv			23540	4.906	1.12.csv
11073	1.622	3.9.csv			11086	7.148	1.10.csv			19957	1.562	1.2.csv			23546	6.342	1.12.csv
11091	1.464	3.9.csv			11092	3.464	1.10.csv			19970	1.467	1.2.csv			23551	2.169	1.12.csv
11167	1.954	3.9.csv			11093	1.7	1.10.csv			19984	3.752	1.2.csv			23553	6.369	1.12.csv
11216	1.892	3.9.csv	5		11100	2.139	1.10.csv			20004	2.374	1.2.csv			23561	8.919	1.12.csv
					11104	7.149	1.10.csv			20023	1.824	1.2.csv			23562	2.489	1.12.csv
					11107	6.371	1.10.csv			20041	2.846	1.2.csv			23563	2.205	1.12.csv
					11111	5.296	1.10.csv			20072	1.674	1.2.csv			23568	3.961	1.12.csv
					11115	3.865	1.10.csv			20083	4.038	1.2.csv			23570	10.037	1.12.csv
					11121	3.936	1.10.csv			20586	1.711	1.2.csv			23575	1.827	1.12.csv
					11129	2.658	1.10.csv			20701	1.479	1.2.csv	36		23580	2.886	1.12.csv
					11133	1.582	1.10.csv			21338	2.609	1.3.csv			23585	2.059	1.12.csv
					11141	3.286	1.10.csv			21444	1.578	1.3.csv			23589	3.063	1.12.csv
					11142	2.315	1.10.csv			10061	1.5	1.3.csv			23597	2.624	1.12.csv
					11153	8.694	1.10.csv			21168	2.473	1.3.csv			23601	2.434	1.12.csv
					11158	3.489	1.10.csv			21186	3.071	1.3.csv			23606	2.339	1.12.csv
					11164	2.289	1.10.csv			21189	2.338	1.3.csv			23611	2.699	1.12.csv
					11171	2.707	1.10.csv			21195	3.416	1.3.csv			23626	1.731	1.12.csv
					11176	2.232	1.10.csv			21201	2.751	1.3.csv			23632	1.808	1.12.csv
					11191	7.254	1.10.csv			21205	3.839	1.3.csv			23654	7.968	1.12.csv
					11198	3.146	1.10.csv			21208	2.061	1.3.csv			23659	14.316	1.12.csv
					11205	2.825	1.10.csv			21212	1.595	1.3.csv			23714	1.583	1.12.csv
					11217	1.791	1.10.csv			21217	1.842	1.3.csv			26262	1.657	1.12.csv	33
					11221	3.992	1.10.csv			21221	4.037	1.3.csv			23811	10.609	1.2.csv
					11225	3.894	1.10.csv			21229	2.603	1.3.csv			23841	3.331	1.2.csv
					11245	2.168	1.10.csv			21240	1.85	1.3.csv			23870	3.09	1.2.csv
					11248	6.854	1.10.csv			21251	1.711	1.3.csv			23879	2.153	1.2.csv
					11250	10.242	1.10.csv			21256	1.582	1.3.csv			194	2.333	1.2.csv
					11272	2.232	1.10.csv			21292	1.848	1.3.csv			23794	2.139	1.2.csv
					11279	4.603	1.10.csv			21304	2.311	1.3.csv			23800	14.835	1.2.csv
					11283	2.595	1.10.csv			21312	1.599	1.3.csv			23806	10.38	1.2.csv
					11288	1.606	1.10.csv			21320	2.512	1.3.csv			23813	1.738	1.2.csv
					11306	2.867	1.10.csv			21325	2.264	1.3.csv			23816	4.631	1.2.csv
					11321	1.893	1.10.csv			21348	2	1.3.csv			23820	3.294	1.2.csv
					11324	2.438	1.10.csv			21365	1.493	1.3.csv			23825	7.916	1.2.csv
					11333	1.943	1.10.csv			21407	1.755	1.3.csv			23830	4.409	1.2.csv
					11338	3.931	1.10.csv			21447	1.635	1.3.csv	26		23846	8.413	1.2.csv
					11339	1.972	1.10.csv	75		19597	6.36	1.4.csv			23853	1.517	1.2.csv
					10399	6.486	1.11.csv			19658	1.837	1.4.csv			23857	1.65	1.2.csv
					10454	5.626	1.11.csv			19807	1.491	1.4.csv			23866	2.416	1.2.csv
					10483	7.236	1.11.csv			19815	1.533	1.4.csv			23873	2.134	1.2.csv
					10507	6.339	1.11.csv			19593	5.111	1.4.csv			23884	3.843	1.2.csv
					160	4.909	1.11.csv			19601	3.091	1.4.csv			23888	1.525	1.2.csv
					165	7.308	1.11.csv			19604	3.285	1.4.csv			23892	1.908	1.2.csv
					181	1.953	1.11.csv			19610	2.194	1.4.csv			23895	1.957	1.2.csv
					11469	1.663	1.11.csv			19614	2.942	1.4.csv			23912	1.98	1.2.csv
					10359	6.497	1.11.csv			19618	2.812	1.4.csv			23914	1.475	1.2.csv
					10365	9.264	1.11.csv			19623	2.499	1.4.csv			24014	3.174	1.2.csv
					10366	2.879	1.11.csv			19629	1.548	1.4.csv			24433	1.94	1.2.csv
					10371	4.926	1.11.csv			19634	1.909	1.4.csv			24500	1.819	1.2.csv
					10375	1.983	1.11.csv			19637	3.084	1.4.csv			24960	1.761	1.2.csv
					10381	3.692	1.11.csv			19639	2.733	1.4.csv			24962	1.952	1.2.csv	29
					10382	1.685	1.11.csv			19643	9.133	1.4.csv			22381	2.021	1.3.csv
					10387	4.53	1.11.csv			19644	2.606	1.4.csv			22242	3.604	1.3.csv
					10388	3.01	1.11.csv			19645	12.558	1.4.csv			22243	3.604	1.3.csv
					10392	17.349	1.11.csv			19653	4.24	1.4.csv			22251	1.474	1.3.csv
					10400	7.343	1.11.csv			19663	2.437	1.4.csv			22257	4.058	1.3.csv
					10405	7.783	1.11.csv			19667	1.599	1.4.csv			22262	5.044	1.3.csv
					10408	3.821	1.11.csv			19668	2.896	1.4.csv			22271	3.344	1.3.csv
					10409	5.789	1.11.csv			19673	1.56	1.4.csv			22278	1.67	1.3.csv
					10414	7.553	1.11.csv			19678	5.074	1.4.csv			22280	1.998	1.3.csv
					10418	7.145	1.11.csv			19683	2.707	1.4.csv			22287	1.583	1.3.csv
					10425	14.529	1.11.csv			19687	3.712	1.4.csv			22288	1.758	1.3.csv
					10431	11.257	1.11.csv			19694	2.204	1.4.csv			22295	1.502	1.3.csv
					10444	17.893	1.11.csv			19702	1.838	1.4.csv			22307	9.347	1.3.csv
					10449	2.811	1.11.csv			19715	1.566	1.4.csv			22314	3.057	1.3.csv
					10450	6.194	1.11.csv			19719	2.259	1.4.csv			22320	1.552	1.3.csv
					10457	1.489	1.11.csv			19736	3.998	1.4.csv			22324	4.212	1.3.csv
					10462	2.505	1.11.csv			19758	1.653	1.4.csv			22330	1.879	1.3.csv
					10467	14.32	1.11.csv			19801	2.036	1.4.csv			22333	4.654	1.3.csv
					10478	1.62	1.11.csv			19818	1.497	1.4.csv			22351	1.712	1.3.csv
					10489	2.534	1.11.csv			19829	1.66	1.4.csv			22363	4.436	1.3.csv
					10492	1.738	1.11.csv			19872	1.461	1.4.csv			22371	1.598	1.3.csv
					10500	1.676	1.11.csv			19979	2.277	1.4.csv			22382	1.883	1.3.csv
					10503	22.647	1.11.csv			20042	2.272	1.4.csv			22744	2.523	1.3.csv
					10510	5.417	1.11.csv			20134	3.806	1.4.csv	39		23345	2.53	1.3.csv	24
					10516	4.751	1.11.csv			20605	2.072	1.5.csv			22041	1.559	1.4.csv
					10521	2.091	1.11.csv			20662	2.139	1.5.csv			22057	3.419	1.4.csv
					10531	8.793	1.11.csv			20664	1.649	1.5.csv			22974	2.18	1.4.csv
					10535	11.3	1.11.csv			20531	5.374	1.5.csv			21997	8.141	1.4.csv
					10543	7.042	1.11.csv			20536	2.398	1.5.csv			22005	6.01	1.4.csv
					10563	1.736	1.11.csv			20540	1.949	1.5.csv			22006	9.523	1.4.csv
					10567	6.197	1.11.csv			20545	1.547	1.5.csv			22010	1.489	1.4.csv
					10568	4.874	1.11.csv			20548	1.48	1.5.csv			22018	1.464	1.4.csv
					10582	3.324	1.11.csv			20551	1.876	1.5.csv			22019	5.491	1.4.csv
					10585	1.729	1.11.csv			20556	6.165	1.5.csv			22024	3.1	1.4.csv
					10601	6.537	1.11.csv			20566	4.698	1.5.csv			22027	6.133	1.4.csv
					10606	2.248	1.11.csv			20567	2.708	1.5.csv			22028	6.087	1.4.csv
					10611	2.068	1.11.csv			20582	1.6	1.5.csv			22036	2.396	1.4.csv
					10627	2.583	1.11.csv			20587	7.294	1.5.csv			22059	1.913	1.4.csv
					10630	7.585	1.11.csv			20601	2.878	1.5.csv			22064	6.149	1.4.csv
					10631	3.516	1.11.csv			20608	2.334	1.5.csv			22068	9.664	1.4.csv
					10656	3.226	1.11.csv			20615	2.101	1.5.csv			22078	3.651	1.4.csv
					10661	1.71	1.11.csv			20626	1.552	1.5.csv			22086	5.616	1.4.csv
					10670	1.488	1.11.csv			20636	2.782	1.5.csv			22100	1.68	1.4.csv
					10672	4.223	1.11.csv			20644	2.069	1.5.csv			22104	1.591	1.4.csv
					10675	3.614	1.11.csv			20672	1.461	1.5.csv			22131	1.608	1.4.csv
					10686	14.31	1.11.csv			20676	1.915	1.5.csv			22136	4.005	1.4.csv
					10708	1.536	1.11.csv			20681	2.106	1.5.csv			22147	2.79	1.4.csv
					10723	3.487	1.11.csv			20719	4.393	1.5.csv			22155	1.909	1.4.csv
					10966	3.453	1.11.csv	63		20741	1.769	1.5.csv			22162	4.511	1.4.csv
					10353	2.058	1.12.csv			20752	1.7	1.5.csv			23209	2.104	1.4.csv
					10356	1.576	1.12.csv			20774	1.925	1.5.csv			23807	9.855	1.4.csv
					10379	6.071	1.12.csv			20783	1.722	1.5.csv	28		25538	4.157	1.4.csv	28
					10473	6.593	1.12.csv			20986	2.07	1.6.csv			120	2.921	1.5.csv
					10481	4.337	1.12.csv			20631	2.645	1.6.csv			23125	14.19	1.5.csv
					10483	2.05	1.12.csv			20633	3.325	1.6.csv			23128	3.548	1.5.csv
					10485	2.682	1.12.csv			20645	1.703	1.6.csv			23130	3.261	1.5.csv
					10499	2.776	1.12.csv			20649	2.397	1.6.csv			23136	3.819	1.5.csv
					10502	1.667	1.12.csv			20653	2.472	1.6.csv			23140	2.42	1.5.csv
					10531	1.519	1.12.csv			20657	1.569	1.6.csv			23145	1.54	1.5.csv
					199	6.039	1.12.csv			20661	1.951	1.6.csv			23157	2.172	1.5.csv
					10770	1.831	1.12.csv			20665	1.726	1.6.csv			23162	1.768	1.5.csv
					11100	4.53	1.12.csv			20668	1.997	1.6.csv			23169	2.003	1.5.csv
					10287	4.997	1.12.csv			20672	1.945	1.6.csv			23177	2.035	1.5.csv
					10291	10.639	1.12.csv			20675	2.944	1.6.csv			23181	2.229	1.5.csv
					10297	4.443	1.12.csv			20682	2.291	1.6.csv			23184	1.513	1.5.csv
					10301	16.546	1.12.csv			20689	1.529	1.6.csv			23192	2.278	1.5.csv
					10307	11.286	1.12.csv			20702	3.2	1.6.csv			23200	3.984	1.5.csv
					10313	10.719	1.12.csv			20733	1.509	1.6.csv			23201	1.558	1.5.csv
					10318	6.31	1.12.csv			20768	1.501	1.6.csv			23207	2.37	1.5.csv
					10327	2.172	1.12.csv			20785	2.998	1.6.csv			23208	1.821	1.5.csv
					10332	1.768	1.12.csv			20808	1.838	1.6.csv			23503	2.066	1.5.csv	19
					10337	5.665	1.12.csv			20910	2.608	1.6.csv	20		111	3.977	1.6.csv
					10344	7.558	1.12.csv			20227	4.913	1.7.csv			22690	1.73	1.6.csv
					10349	9.272	1.12.csv			20616	7.298	1.7.csv			22536	2.496	1.6.csv
					10359	4.521	1.12.csv			20767	2.381	1.7.csv			22542	8.499	1.6.csv
					10364	8.077	1.12.csv			20211	2.465	1.7.csv			22548	1.99	1.6.csv
					10365	2.706	1.12.csv			20214	2.697	1.7.csv			22549	5.882	1.6.csv
					10369	10.677	1.12.csv			20220	3.608	1.7.csv			22554	1.694	1.6.csv
					10383	3.37	1.12.csv			20226	1.469	1.7.csv			22562	2.982	1.6.csv
					10388	1.97	1.12.csv			20238	1.882	1.7.csv			22565	10.314	1.6.csv
					10393	1.693	1.12.csv			20243	6.026	1.7.csv			22570	2.688	1.6.csv
					10394	6.934	1.12.csv			20251	1.911	1.7.csv			22574	3.827	1.6.csv
					10399	5.687	1.12.csv			20260	2.599	1.7.csv			22582	2.907	1.6.csv
					10404	2.153	1.12.csv			20271	1.669	1.7.csv			22589	5.624	1.6.csv
					10415	3.824	1.12.csv			20281	1.78	1.7.csv			22590	3.901	1.6.csv
					10417	2.083	1.12.csv			20286	1.774	1.7.csv			22594	5.345	1.6.csv
					10418	2.863	1.12.csv			20289	1.476	1.7.csv			22605	2.19	1.6.csv
					10423	7.338	1.12.csv			20300	2.529	1.7.csv			22611	3.372	1.6.csv
					10429	3.507	1.12.csv			20307	2.058	1.7.csv			22612	2.839	1.6.csv
					10433	2.749	1.12.csv			20332	1.913	1.7.csv			22617	1.469	1.6.csv
					10434	1.632	1.12.csv			20351	2.352	1.7.csv			22619	5.931	1.6.csv
					10439	2.948	1.12.csv			20368	2.775	1.7.csv			22623	1.992	1.6.csv
					10443	9.071	1.12.csv			20388	3.699	1.7.csv			22627	6.574	1.6.csv
					10446	8.501	1.12.csv			20402	1.698	1.7.csv			22634	4.514	1.6.csv
					10455	11.898	1.12.csv			20406	1.463	1.7.csv			22638	1.955	1.6.csv
					10461	2.556	1.12.csv			20428	1.784	1.7.csv			22641	2.67	1.6.csv
					10468	2.233	1.12.csv			20438	1.495	1.7.csv			22644	1.476	1.6.csv
					10478	2.754	1.12.csv			20497	1.839	1.7.csv			22650	1.47	1.6.csv
					10484	3.93	1.12.csv			20533	1.703	1.7.csv			23012	3.795	1.6.csv	28
					10489	1.872	1.12.csv			20648	1.749	1.7.csv			23970	1.726	1.7.csv
					10495	6.832	1.12.csv			20689	2.02	1.7.csv			24006	2.696	1.7.csv
					10505	2.342	1.12.csv			20697	2.187	1.7.csv			24083	1.928	1.7.csv
					10513	1.658	1.12.csv			21435	2.31	1.7.csv	31		24125	1.731	1.7.csv
					10514	4.105	1.12.csv			20449	1.904	1.8.csv			23957	4.145	1.7.csv
					10526	5.215	1.12.csv			20451	3.332	1.8.csv			23960	4.272	1.7.csv
					10534	1.755	1.12.csv			20456	1.845	1.8.csv			23964	1.789	1.7.csv
					10538	7.102	1.12.csv			20459	1.759	1.8.csv			23965	2.749	1.7.csv
					10553	2.607	1.12.csv			20471	1.495	1.8.csv			23966	2.7	1.7.csv
					10557	2.506	1.12.csv			20479	3.342	1.8.csv			23969	7.354	1.7.csv
					10564	3.107	1.12.csv			20504	1.754	1.8.csv			23973	5.714	1.7.csv
					10570	1.489	1.12.csv			20554	2.13	1.8.csv			23975	2.961	1.7.csv
					10575	3.857	1.12.csv			20705	1.506	1.8.csv	9		23979	6.627	1.7.csv
					10583	4.173	1.12.csv								23984	9.482	1.7.csv
					10601	2.384	1.12.csv			10779	4.803	2.1.csv			23990	1.847	1.7.csv
					10604	6.108	1.12.csv			10664	2.135	2.1.csv			23996	1.832	1.7.csv
					10607	3.232	1.12.csv			10668	2.068	2.1.csv			23999	1.669	1.7.csv
					10608	9.312	1.12.csv			10676	1.473	2.1.csv			24009	1.893	1.7.csv
					10661	6.507	1.12.csv			10680	1.761	2.1.csv			24012	1.731	1.7.csv
					10748	3.089	1.12.csv			10684	1.61	2.1.csv			24026	7.363	1.7.csv
					10938	1.468	1.12.csv	71		10695	1.514	2.1.csv			24028	6.074	1.7.csv
					10533	6.565	1.2.csv			10699	2.088	2.1.csv			24035	1.473	1.7.csv
					10540	21.737	1.2.csv			10702	6.277	2.1.csv			24038	6.33	1.7.csv
					10550	4.093	1.2.csv			10704	3.169	2.1.csv			24054	1.472	1.7.csv
					10592	22.389	1.2.csv			10711	1.48	2.1.csv			24071	2.054	1.7.csv
					10633	1.762	1.2.csv			10727	2.287	2.1.csv			24095	2.998	1.7.csv
					10716	6.405	1.2.csv			10740	8.697	2.1.csv			24105	1.46	1.7.csv
					10742	1.553	1.2.csv			10741	2.104	2.1.csv			24109	3.069	1.7.csv
					10773	2.127	1.2.csv			10752	1.637	2.1.csv			24121	1.961	1.7.csv
					10837	1.651	1.2.csv			10803	2.934	2.1.csv			24123	1.543	1.7.csv	30
					308	1.699	1.2.csv			10817	1.59	2.1.csv	18		22966	1.747	1.8.csv
					10532	3.345	1.2.csv			10827	1.762	2.1.csv			2492	2.835	1.8.csv
					10536	3.482	1.2.csv			126	2.034	2.10.csv			22814	9.386	1.8.csv
					10546	1.675	1.2.csv			10796	3.565	2.10.csv			22817	7.237	1.8.csv
					10552	4.742	1.2.csv			10826	1.528	2.10.csv			22822	2.668	1.8.csv
					10556	4.189	1.2.csv			10888	2.63	2.10.csv			22826	2.504	1.8.csv
					10562	2.546	1.2.csv			2427	1.859	2.10.csv			22830	6.027	1.8.csv
					10566	10.963	1.2.csv			10653	1.688	2.10.csv			22831	1.831	1.8.csv
					10571	2.912	1.2.csv			10659	4.993	2.10.csv			22833	2.399	1.8.csv
					10575	4.572	1.2.csv			10663	3.326	2.10.csv			22839	1.927	1.8.csv
					10576	6.898	1.2.csv			10667	2.308	2.10.csv			22844	6.756	1.8.csv
					10580	2.768	1.2.csv			10670	2.481	2.10.csv			22848	1.864	1.8.csv
					10583	5.124	1.2.csv			10675	1.773	2.10.csv			22852	4.358	1.8.csv
					10594	3.459	1.2.csv			10684	1.573	2.10.csv			22855	3.186	1.8.csv
					10599	3.273	1.2.csv			10693	4.636	2.10.csv			22859	5.458	1.8.csv
					10604	3.37	1.2.csv			10699	1.621	2.10.csv			22864	4.228	1.8.csv
					10621	2.68	1.2.csv			10703	1.667	2.10.csv			22870	3.101	1.8.csv
					10631	8.933	1.2.csv			10707	2.748	2.10.csv			22880	1.757	1.8.csv
					10636	5.696	1.2.csv			10720	2.192	2.10.csv			22897	3.356	1.8.csv
					10642	1.679	1.2.csv			10724	2.167	2.10.csv			22900	2.191	1.8.csv
					10649	2.259	1.2.csv			10729	1.509	2.10.csv			22912	2.297	1.8.csv
					10655	2.095	1.2.csv			10754	1.577	2.10.csv			22914	9.207	1.8.csv
					10658	3.707	1.2.csv			10788	1.569	2.10.csv			22936	8.184	1.8.csv
					10672	4.673	1.2.csv			10798	2.077	2.10.csv	23		22955	5.587	1.8.csv
					10673	2.214	1.2.csv			10862	1.768	2.10.csv			23096	2.331	1.8.csv	25
					10680	3.935	1.2.csv			10741	1.819	2.11.csv			22582	1.852	1.9.csv
					10684	2.199	1.2.csv			10644	2.066	2.11.csv			22806	1.88	1.9.csv
					10701	2.409	1.2.csv			10645	3.299	2.11.csv			22534	1.65	1.9.csv
					10706	1.487	1.2.csv			10649	2.444	2.11.csv			22538	1.862	1.9.csv
					10715	2.752	1.2.csv			10654	3.089	2.11.csv			22543	1.586	1.9.csv
					10723	12.377	1.2.csv			10659	1.695	2.11.csv			22548	3.739	1.9.csv
					10741	2.154	1.2.csv			10665	1.608	2.11.csv			22549	5.101	1.9.csv
					10748	2.117	1.2.csv			10672	1.721	2.11.csv			22557	7.543	1.9.csv
					10749	2.278	1.2.csv			10679	1.979	2.11.csv			22562	4.187	1.9.csv
					10752	13.86	1.2.csv			10684	1.69	2.11.csv			22563	6.943	1.9.csv
					10774	2.626	1.2.csv			10688	2.177	2.11.csv			22565	1.983	1.9.csv
					10775	1.532	1.2.csv			10698	6.319	2.11.csv			22575	3.714	1.9.csv
					10776	2.065	1.2.csv			10705	1.795	2.11.csv			22585	1.522	1.9.csv
					10813	5.919	1.2.csv			10709	2.767	2.11.csv			22590	12.111	1.9.csv
					10824	1.776	1.2.csv			10714	1.586	2.11.csv			22596	1.647	1.9.csv
					10952	1.858	1.2.csv			10723	2.421	2.11.csv			22604	1.706	1.9.csv
					11325	1.712	1.2.csv	51		10724	2.769	2.11.csv			22608	4.061	1.9.csv
					106	2.082	1.3.csv			10744	4.416	2.11.csv			22624	1.533	1.9.csv
					10105	7.372	1.3.csv			10748	1.459	2.11.csv			22636	2.877	1.9.csv
					10259	2.951	1.3.csv			10795	1.83	2.11.csv			23183	1.678	1.9.csv
					155	2.822	1.3.csv			10883	2.534	2.11.csv	22		23544	2.211	1.9.csv	21
					10408	1.662	1.3.csv			10893	1.853	2.11.csv
					197	1.959	1.3.csv			6426	3.112	2.12.csv			10858	2.733	2.1.csv
					10480	1.652	1.3.csv			6529	1.729	2.12.csv			10864	6.399	2.1.csv
					10037	3.027	1.3.csv			6286	5.365	2.12.csv			10866	4.485	2.1.csv
					10043	4.208	1.3.csv			6291	6.359	2.12.csv			10869	12.777	2.1.csv
					10049	15.331	1.3.csv			6295	3.838	2.12.csv			10870	2.786	2.1.csv
					10054	1.515	1.3.csv			6298	1.523	2.12.csv			10883	7.516	2.1.csv
					10065	3.425	1.3.csv			6304	1.61	2.12.csv			10892	13.108	2.1.csv
					10072	1.758	1.3.csv			6316	6.091	2.12.csv			10901	7.482	2.1.csv
					10076	3.619	1.3.csv			6317	1.677	2.12.csv			10930	2.642	2.1.csv
					10080	3.076	1.3.csv			6324	1.561	2.12.csv			10940	3.718	2.1.csv
					10085	2.869	1.3.csv			6334	1.76	2.12.csv			10990	4.126	2.1.csv	12
					10088	4.535	1.3.csv			6338	2.467	2.12.csv			11301	2.671	2.1.csv
					10089	2.152	1.3.csv			6350	2.462	2.12.csv			1248	1.993	2.10.csv
					10095	11.207	1.3.csv			6357	1.841	2.12.csv			1249	2.157	2.10.csv
					10099	4.649	1.3.csv			6378	2.621	2.12.csv			19279	13.102	2.10.csv
					10107	5.68	1.3.csv			6387	2.093	2.12.csv			19285	5.203	2.10.csv
					10108	2.439	1.3.csv			6400	2.663	2.12.csv			19289	2.028	2.10.csv
					10110	7.151	1.3.csv			6408	2.087	2.12.csv			19293	3.092	2.10.csv
					10115	1.875	1.3.csv			6414	1.484	2.12.csv			19294	3.098	2.10.csv
					10121	5.062	1.3.csv			6422	2.205	2.12.csv			19299	11.973	2.10.csv
					10126	2.477	1.3.csv			6432	2.297	2.12.csv			19303	2.073	2.10.csv
					10130	2.115	1.3.csv			6449	2.051	2.12.csv			19310	7.282	2.10.csv
					10133	10.336	1.3.csv			6482	3.184	2.12.csv	24		19315	1.604	2.10.csv
					10136	1.557	1.3.csv			6524	1.811	2.12.csv			19325	1.907	2.10.csv
					10137	2.636	1.3.csv			11220	1.603	2.2.csv			19335	6.75	2.10.csv
					10147	12.166	1.3.csv			11979	1.542	2.2.csv			19339	1.941	2.10.csv
					10152	2.898	1.3.csv			11031	6.002	2.2.csv			19340	2.391	2.10.csv
					10157	3.45	1.3.csv			11036	3.12	2.2.csv			19344	8.002	2.10.csv
					10158	1.722	1.3.csv			11039	2.278	2.2.csv			19361	6.286	2.10.csv
					10163	2.792	1.3.csv			11040	2.665	2.2.csv			19362	2.587	2.10.csv
					10168	2.29	1.3.csv			11044	2.807	2.2.csv			19373	1.844	2.10.csv
					10182	3.147	1.3.csv			11054	2.376	2.2.csv			19387	1.703	2.10.csv
					10186	3.051	1.3.csv			11057	2.066	2.2.csv			19423	5.645	2.10.csv
					10188	13.172	1.3.csv			11063	3.641	2.2.csv			19718	1.472	2.10.csv
					10194	1.943	1.3.csv			11069	3.381	2.2.csv			19862	1.66	2.10.csv	24
					10199	2.361	1.3.csv			11073	2.649	2.2.csv			20419	2.063	2.10.csv
					10206	1.654	1.3.csv			11080	1.875	2.2.csv			19345	4.587	2.11.csv
					10210	4.539	1.3.csv			11084	3.212	2.2.csv			19337	1.696	2.11.csv
					10213	1.473	1.3.csv			11089	1.818	2.2.csv			19342	1.81	2.11.csv
					10216	4.72	1.3.csv			11090	2.978	2.2.csv			19353	1.934	2.11.csv
					10219	1.71	1.3.csv			11095	1.682	2.2.csv			19362	7.269	2.11.csv
					10229	13.172	1.3.csv			11099	2.688	2.2.csv			19372	2.628	2.11.csv
					10231	5.19	1.3.csv			11104	1.833	2.2.csv			19373	3.422	2.11.csv
					10232	4.762	1.3.csv			11109	3.69	2.2.csv			19378	2.128	2.11.csv
					10237	1.851	1.3.csv			11114	2.46	2.2.csv			19387	2.469	2.11.csv
					10238	2.19	1.3.csv			11118	1.538	2.2.csv			19467	2.465	2.11.csv
					10260	8.322	1.3.csv			11122	3.72	2.2.csv			19511	2.038	2.11.csv	12
					10263	2.96	1.3.csv			11137	1.702	2.2.csv			21005	2.208	2.11.csv
					10271	1.951	1.3.csv			11157	1.992	2.2.csv			11706	2.429	2.12.csv
					10285	16.613	1.3.csv			11163	1.684	2.2.csv			11744	1.873	2.12.csv
					10288	1.937	1.3.csv			11182	1.955	2.2.csv			1230	1.541	2.12.csv
					10299	2.447	1.3.csv			11193	1.816	2.2.csv			11675	7.881	2.12.csv
					10323	1.913	1.3.csv			11209	1.644	2.2.csv			11679	2.035	2.12.csv
					10346	6.597	1.3.csv			11243	1.485	2.2.csv	31		11683	2.652	2.12.csv
					10360	2.686	1.3.csv			11254	1.837	2.2.csv			11685	1.858	2.12.csv
					10379	1.533	1.3.csv			10967	4.337	2.3.csv			11691	7.459	2.12.csv
					10416	1.565	1.3.csv	62		11052	1.591	2.3.csv			11695	4.332	2.12.csv
					10374	1.834	1.4.csv			10943	6.015	2.3.csv			11701	17.893	2.12.csv
					10479	4.141	1.4.csv			10948	1.714	2.3.csv			11712	6.242	2.12.csv
					10587	3.008	1.4.csv			10952	1.571	2.3.csv			11713	6.571	2.12.csv
					159	3.209	1.4.csv			10957	3.104	2.3.csv			11714	1.966	2.12.csv
					173	1.728	1.4.csv			10962	4.952	2.3.csv			11721	8.142	2.12.csv
					10745	1.725	1.4.csv			10992	1.567	2.3.csv			11722	2.494	2.12.csv
					10377	2.368	1.4.csv			10999	1.984	2.3.csv			11748	1.526	2.12.csv
					10382	2.437	1.4.csv			11003	1.668	2.3.csv			11749	2.404	2.12.csv
					10385	10.345	1.4.csv			11017	1.522	2.3.csv			11778	1.768	2.12.csv
					10390	6.653	1.4.csv			11034	2.825	2.3.csv			11781	4.901	2.12.csv
					10392	2.027	1.4.csv			11043	1.663	2.3.csv	14		11783	7.069	2.12.csv	21
					10394	13.167	1.4.csv			11054	1.652	2.3.csv			11794	3.823	2.12.csv
					10399	4.23	1.4.csv			6453	2.527	2.4.csv			10999	2.949	2.2.csv
					10404	2.639	1.4.csv			6307	4.137	2.4.csv			11114	2.525	2.2.csv
					10409	2.187	1.4.csv			6313	5.828	2.4.csv			10990	4.155	2.2.csv
					10415	8.507	1.4.csv			6316	2.183	2.4.csv			10995	1.862	2.2.csv
					10418	8.703	1.4.csv			6319	4.535	2.4.csv			11016	5.976	2.2.csv
					10420	1.975	1.4.csv			6327	1.706	2.4.csv			11036	8.085	2.2.csv
					10425	3.552	1.4.csv			6343	2.409	2.4.csv			11037	2.949	2.2.csv
					10429	7.773	1.4.csv			6358	1.646	2.4.csv			11120	2.485	2.2.csv
					10433	1.825	1.4.csv			6366	1.51	2.4.csv			11121	3.097	2.2.csv	10
					10437	5.083	1.4.csv			6383	4.608	2.4.csv			11472	2.674	2.2.csv
					10443	1.594	1.4.csv			6403	2.782	2.4.csv			11573	1.478	2.3.csv
					10447	11.185	1.4.csv			6407	1.574	2.4.csv			11453	10.679	2.3.csv
					10450	2.009	1.4.csv			6414	1.761	2.4.csv			11457	6.028	2.3.csv
					10458	4.563	1.4.csv			6470	1.729	2.4.csv			11458	9.262	2.3.csv
					10461	4.319	1.4.csv			6543	4.213	2.4.csv	16		11469	1.895	2.3.csv
					10464	7.36	1.4.csv			6547	4.467	2.4.csv			11474	9.599	2.3.csv
					10467	4.629	1.4.csv			10702	2.204	2.5.csv			11482	4.433	2.3.csv
					10472	1.563	1.4.csv			10704	3.383	2.5.csv			11483	4.106	2.3.csv
					10481	2.886	1.4.csv			10711	2.003	2.5.csv			11490	2.356	2.3.csv
					10483	4.529	1.4.csv			10706	3.391	2.5.csv			11506	4.423	2.3.csv
					10490	3.175	1.4.csv			10714	1.681	2.5.csv			11508	4.861	2.3.csv
					10501	1.928	1.4.csv			10765	1.623	2.5.csv			11513	6.559	2.3.csv
					10512	3.247	1.4.csv			10778	4.666	2.5.csv			11532	1.896	2.3.csv	14
					10515	8.21	1.4.csv			10782	2.018	2.5.csv			11602	1.613	2.3.csv
					10518	2.702	1.4.csv			10819	2.101	2.5.csv			11420	1.881	2.4.csv
					10527	2.242	1.4.csv			10830	1.485	2.5.csv			11625	19.166	2.4.csv
					10530	18.95	1.4.csv			10842	1.52	2.5.csv			11631	1.596	2.4.csv
					10533	12.871	1.4.csv			10873	1.898	2.5.csv			11639	4.168	2.4.csv
					10544	1.535	1.4.csv			10879	1.798	2.5.csv	14		11643	1.803	2.4.csv
					10547	1.662	1.4.csv			10925	1.536	2.5.csv			11650	8.528	2.4.csv
					10552	2.014	1.4.csv			11832	2.509	2.6.csv			11654	1.974	2.4.csv
					10556	1.641	1.4.csv			11793	1.816	2.6.csv			11658	2.686	2.4.csv
					10563	2.473	1.4.csv			11797	2.037	2.6.csv			11664	11.694	2.4.csv
					10575	2.277	1.4.csv			11802	1.924	2.6.csv			11668	2.279	2.4.csv
					10583	1.767	1.4.csv			11819	1.9	2.6.csv			11681	5.167	2.4.csv
					10604	1.794	1.4.csv			11826	5.151	2.6.csv			11753	1.821	2.4.csv
					10608	2.273	1.4.csv			11835	5.081	2.6.csv			11862	7.257	2.4.csv	14
					10617	4.344	1.4.csv			11841	1.535	2.6.csv			11932	6.143	2.4.csv
					10618	6.418	1.4.csv			11850	1.584	2.6.csv			11831	3.493	2.5.csv
					10619	2.563	1.4.csv			11855	2.146	2.6.csv			11872	1.624	2.5.csv
					10636	1.495	1.4.csv			11861	1.619	2.6.csv			11972	6.153	2.5.csv
					10637	2.518	1.4.csv			11866	2.25	2.6.csv			12005	6.911	2.5.csv
					10669	4.429	1.4.csv			11884	2.291	2.6.csv			14720	1.652	2.5.csv
					10709	3.194	1.4.csv			11888	1.977	2.6.csv			14739	1.588	2.5.csv
					10729	4.157	1.4.csv			11912	2.833	2.6.csv			15143	1.913	2.5.csv
					10730	2.235	1.4.csv	58		11922	1.907	2.6.csv			11817	13.791	2.5.csv
					10481	5.027	1.5.csv			11934	2.281	2.6.csv	18		11821	1.665	2.5.csv
					10508	10.868	1.5.csv			13521	2.181	2.6.csv			11822	2.944	2.5.csv
					10531	7.025	1.5.csv			10152	1.775	2.7.csv			11827	5.188	2.5.csv
					10542	1.597	1.5.csv			10157	2.775	2.7.csv			11834	1.642	2.5.csv
					10582	4.298	1.5.csv			10168	2.236	2.7.csv			11840	8.332	2.5.csv
					10597	9.395	1.5.csv			10175	2.02	2.7.csv			11843	5.852	2.5.csv
					10621	3.254	1.5.csv			10181	5.691	2.7.csv			11849	1.77	2.5.csv
					10693	4.493	1.5.csv			10184	2.182	2.7.csv			11855	3.116	2.5.csv
					10725	2.593	1.5.csv			10189	2.063	2.7.csv			11856	11.347	2.5.csv
					10771	5.615	1.5.csv			10196	1.607	2.7.csv			11863	3.169	2.5.csv
					10834	1.6	1.5.csv			10201	3.927	2.7.csv			11881	2.167	2.5.csv
					191	4.444	1.5.csv			10205	2.935	2.7.csv			11882	1.725	2.5.csv
					10862	1.818	1.5.csv			10206	2.452	2.7.csv			11883	4.162	2.5.csv
					10465	4.354	1.5.csv			10220	2.624	2.7.csv			11899	3.567	2.5.csv
					10466	3.09	1.5.csv			10223	2.19	2.7.csv			11921	1.856	2.5.csv
					10467	2.449	1.5.csv			10232	1.774	2.7.csv			11960	1.486	2.5.csv
					10470	8.967	1.5.csv			10239	2.251	2.7.csv			11971	5.828	2.5.csv	26
					10473	4.804	1.5.csv			10243	1.606	2.7.csv			12152	4.319	2.5.csv
					10474	3.924	1.5.csv			10311	2.014	2.7.csv	18		11391	8.335	2.6.csv
					10478	6.24	1.5.csv			10317	3.022	2.7.csv			11447	2.584	2.6.csv
					10485	6.007	1.5.csv			10428	1.817	2.8.csv			136	3.066	2.6.csv
					10493	13.894	1.5.csv			10446	2.005	2.8.csv			11380	1.971	2.6.csv
					10496	4.42	1.5.csv			10536	2.215	2.8.csv			11384	2.23	2.6.csv
					10497	4.453	1.5.csv			10719	1.667	2.8.csv			11393	13.068	2.6.csv
					10500	1.787	1.5.csv			10377	3.582	2.8.csv			11398	2.243	2.6.csv
					10504	3.122	1.5.csv			10382	4.638	2.8.csv			11404	1.672	2.6.csv
					10509	10.662	1.5.csv			10392	3.106	2.8.csv			11420	2.972	2.6.csv
					10514	1.606	1.5.csv			10395	2.211	2.8.csv			11421	2.152	2.6.csv
					10516	5.093	1.5.csv			10401	3.761	2.8.csv			11498	5.989	2.6.csv	12
					10520	4.549	1.5.csv			10411	2.663	2.8.csv			12572	2.354	2.6.csv
					10533	3.057	1.5.csv			10415	1.979	2.8.csv			11248	2.573	2.7.csv
					10538	3.488	1.5.csv			10421	2.339	2.8.csv			11203	7.31	2.7.csv
					10545	5.45	1.5.csv			10425	3.09	2.8.csv			11205	5.13	2.7.csv
					10556	1.55	1.5.csv			10437	1.919	2.8.csv			11206	2.173	2.7.csv
					10557	3.055	1.5.csv			10441	1.623	2.8.csv			11210	9.43	2.7.csv
					10563	1.475	1.5.csv			10518	2.858	2.8.csv			11215	2.486	2.7.csv
					10566	2.966	1.5.csv			10556	2.18	2.8.csv			11220	5.665	2.7.csv
					10570	1.526	1.5.csv			10576	1.724	2.8.csv			11225	4.811	2.7.csv
					10572	11.843	1.5.csv			10579	2.343	2.8.csv			11234	3.437	2.7.csv
					10589	4.064	1.5.csv			10612	2.034	2.8.csv			11235	3.061	2.7.csv
					10596	6.18	1.5.csv			10635	1.669	2.8.csv	22		11236	4.357	2.7.csv
					10600	2.278	1.5.csv			10658	2.083	2.8.csv			11240	1.588	2.7.csv
					10601	1.503	1.5.csv			12398	3.001	2.9.csv			11244	2.906	2.7.csv
					10605	1.593	1.5.csv			12435	2.791	2.9.csv			11249	4.089	2.7.csv
					10627	1.93	1.5.csv			12346	1.502	2.9.csv			11258	1.563	2.7.csv	16
					10633	2.635	1.5.csv			12347	1.731	2.9.csv			11261	2.296	2.7.csv
					10637	1.571	1.5.csv			12350	3.712	2.9.csv			20253	2.62	2.8.csv
					10640	2.933	1.5.csv			12354	11.681	2.9.csv			20290	9.108	2.8.csv
					10641	8.559	1.5.csv			12357	3.283	2.9.csv			20515	4.161	2.8.csv
					10642	2.001	1.5.csv			12360	1.544	2.9.csv			21443	2.198	2.8.csv
					10659	4.237	1.5.csv			12364	1.919	2.9.csv			5194	2.694	2.8.csv
					10674	1.911	1.5.csv			12370	1.569	2.9.csv			20236	4.111	2.8.csv
					10677	2.019	1.5.csv			12374	1.474	2.9.csv			20241	1.983	2.8.csv
					10678	1.703	1.5.csv			12382	2.825	2.9.csv			20242	3.034	2.8.csv
					10682	1.66	1.5.csv			12386	2.28	2.9.csv			20247	1.913	2.8.csv
					10695	15.669	1.5.csv			12387	7.333	2.9.csv			20248	1.723	2.8.csv
					10702	6.312	1.5.csv			12391	2.997	2.9.csv			20252	5.787	2.8.csv
					10707	6.598	1.5.csv			12395	1.637	2.9.csv			20256	5.112	2.8.csv
					10711	2.135	1.5.csv			12401	1.606	2.9.csv			20257	2.496	2.8.csv
					10718	1.888	1.5.csv			12405	2.249	2.9.csv			20259	1.621	2.8.csv
					10719	5.508	1.5.csv			12417	2.334	2.9.csv			20263	3.21	2.8.csv
					10720	2.752	1.5.csv			12424	1.92	2.9.csv			20264	2.321	2.8.csv
					10732	2.637	1.5.csv			12429	1.69	2.9.csv			20280	3.763	2.8.csv
					10754	6.535	1.5.csv			12438	3.054	2.9.csv			20289	2.454	2.8.csv
					10758	1.469	1.5.csv			12449	1.85	2.9.csv			20292	3.573	2.8.csv
					10768	1.655	1.5.csv			12452	1.92	2.9.csv			20307	2.038	2.8.csv
					10772	4.556	1.5.csv			12464	2.696	2.9.csv			20339	2.504	2.8.csv
					10777	1.499	1.5.csv	68		12468	2.635	2.9.csv			20516	4.117	2.8.csv
					10531	6.094	1.6.csv			12471	2.017	2.9.csv			20596	1.606	2.8.csv
					10600	12.141	1.6.csv			12474	1.512	2.9.csv			21226	1.642	2.8.csv
					10675	2.01	1.6.csv			12477	2.813	2.9.csv			22592	5.011	2.8.csv	26
					10747	1.506	1.6.csv			12489	1.461	2.9.csv	31		24022	3.07	2.8.csv
					10417	2.437	1.6.csv			12535	2.073	2.9.csv			12337	4.828	2.9.csv
					10421	7.21	1.6.csv								12354	2.888	2.9.csv
					10428	7.324	1.6.csv			19344	1.795	3.1.csv			13851	1.857	2.9.csv
					10430	2.29	1.6.csv			19386	1.551	3.1.csv			1400	1.818	2.9.csv
					10437	10.99	1.6.csv			19469	2.48	3.1.csv			12301	1.944	2.9.csv
					10442	5.294	1.6.csv			9693	2.213	3.1.csv			12306	14.628	2.9.csv
					10446	22.45	1.6.csv			19235	3.122	3.1.csv			12309	3.122	2.9.csv
					10450	17.226	1.6.csv			19243	2.561	3.1.csv			12313	1.638	2.9.csv
					10456	5.751	1.6.csv			19250	1.669	3.1.csv			12317	2.854	2.9.csv
					10457	5.694	1.6.csv			19257	3.988	3.1.csv			12336	3.226	2.9.csv
					10463	1.828	1.6.csv			19266	1.77	3.1.csv			12338	1.589	2.9.csv
					10468	3.058	1.6.csv			19268	2.196	3.1.csv			12343	6.103	2.9.csv
					10472	5.213	1.6.csv			19274	5.729	3.1.csv			12347	3.436	2.9.csv
					10477	10.43	1.6.csv			19293	1.885	3.1.csv			12357	2.309	2.9.csv
					10483	5.312	1.6.csv			19297	3.751	3.1.csv			12364	3.183	2.9.csv
					10486	2.485	1.6.csv			19298	3.574	3.1.csv			12368	3.331	2.9.csv
					10492	2.87	1.6.csv			19327	2.581	3.1.csv			12386	2.102	2.9.csv
					10496	3.287	1.6.csv			19331	3.095	3.1.csv			12469	1.789	2.9.csv
					10500	1.581	1.6.csv			19346	3.381	3.1.csv			13412	2.809	2.9.csv	20
					10506	9.367	1.6.csv			19363	1.624	3.1.csv			13488	2.96	2.9.csv
					10510	4.409	1.6.csv			19374	2.841	3.1.csv
					10516	3.155	1.6.csv			19393	2.636	3.1.csv			12118	6.317	3.1.csv
					10521	7.175	1.6.csv			19414	1.888	3.1.csv			14474	2.143	3.1.csv
					10525	3.185	1.6.csv			19422	1.547	3.1.csv			9607	1.501	3.1.csv
					10530	10.926	1.6.csv			19462	1.461	3.1.csv			12089	2.166	3.1.csv
					10541	6.106	1.6.csv			19506	2.149	3.1.csv			12092	2.328	3.1.csv
					10546	1.903	1.6.csv			19533	2.241	3.1.csv			12093	2.447	3.1.csv
					10548	4.4	1.6.csv			19541	2.199	3.1.csv			12096	13.195	3.1.csv
					10549	2.849	1.6.csv			19542	5.676	3.1.csv			12102	2.18	3.1.csv
					10558	7.597	1.6.csv			19548	3.343	3.1.csv			12107	3.135	3.1.csv
					10569	4.003	1.6.csv			19552	1.853	3.1.csv			12112	1.92	3.1.csv
					10574	1.882	1.6.csv			19602	1.531	3.1.csv			12148	5.018	3.1.csv
					10579	2.404	1.6.csv			19627	2.663	3.1.csv			12151	1.508	3.1.csv
					10584	5.737	1.6.csv			19642	1.834	3.1.csv			12164	2.319	3.1.csv	15
					10589	3.109	1.6.csv			19652	2.289	3.1.csv	35		12314	1.994	3.1.csv
					10591	3.027	1.6.csv			19717	1.772	3.1.csv			12480	1.877	3.1.csv
					10595	3.724	1.6.csv			19767	1.509	3.1.csv			9911	2.846	3.10.csv
					10596	3.465	1.6.csv			330	2.299	3.10.csv			9912	2.476	3.10.csv
					10599	6.376	1.6.csv			12653	2.733	3.10.csv			9916	2.766	3.10.csv
					10603	1.735	1.6.csv			12659	2.177	3.10.csv			9921	1.937	3.10.csv
					10610	2.01	1.6.csv			12665	1.508	3.10.csv			9922	5.724	3.10.csv
					10613	9.381	1.6.csv			12683	2.721	3.10.csv			9923	4.298	3.10.csv
					10615	10.838	1.6.csv			12696	2.635	3.10.csv			9927	1.534	3.10.csv
					10624	2.387	1.6.csv			12702	2.073	3.10.csv			9935	2.715	3.10.csv
					10643	2.424	1.6.csv			12712	1.814	3.10.csv			9939	2.215	3.10.csv
					10654	3.501	1.6.csv			12715	2.209	3.10.csv			9944	1.542	3.10.csv
					10667	1.556	1.6.csv			12722	1.49	3.10.csv			10110	2.159	3.10.csv	13
					10671	5.783	1.6.csv			12735	7.125	3.10.csv			10111	3.539	3.10.csv
					10677	2.521	1.6.csv			12742	1.834	3.10.csv			10267	1.58	3.10.csv
					10678	4.193	1.6.csv			12744	3.909	3.10.csv			12148	3.993	3.11.csv
					10683	3.399	1.6.csv			12749	2.628	3.10.csv			12208	3.774	3.11.csv
					10686	4.583	1.6.csv			12756	2.121	3.10.csv			12232	1.97	3.11.csv
					10693	2.289	1.6.csv			12780	2.62	3.10.csv			5903	2.316	3.11.csv
					10704	3.032	1.6.csv			12830	1.547	3.10.csv			12120	7.167	3.11.csv
					10721	2.67	1.6.csv			12861	1.844	3.10.csv			12135	10.403	3.11.csv
					10786	1.848	1.6.csv			12865	2.403	3.10.csv			12139	2.616	3.11.csv
					11023	1.477	1.6.csv			12878	1.558	3.10.csv			12147	1.723	3.11.csv
					11752	1.468	1.6.csv	62		12951	3.192	3.10.csv			12158	1.548	3.11.csv
					9857	11.03	1.7.csv			12985	2.645	3.10.csv			12163	2.116	3.11.csv
					10029	4.023	1.7.csv			13290	1.595	3.10.csv	25		12183	4.073	3.11.csv
					10044	1.845	1.7.csv			13506	1.876	3.10.csv			12184	4.818	3.11.csv
					10061	2.546	1.7.csv			14632	1.551	3.10.csv			12193	5.356	3.11.csv
					9835	5.515	1.7.csv			19936	1.781	3.11.csv			12207	2.591	3.11.csv
					9840	3.965	1.7.csv			19952	2.241	3.11.csv			12214	1.498	3.11.csv	17
					9846	4.143	1.7.csv			20081	1.652	3.11.csv			12508	2.327	3.11.csv
					9852	1.465	1.7.csv			20093	1.919	3.11.csv			12924	1.658	3.11.csv
					9861	5.493	1.7.csv			20114	2.041	3.11.csv			12754	3.627	3.12.csv
					9867	2.401	1.7.csv			20570	2.709	3.11.csv			12701	4.762	3.12.csv
					9871	1.603	1.7.csv			20774	2.101	3.11.csv			12718	3.934	3.12.csv
					9872	2.544	1.7.csv			19905	1.984	3.11.csv			12729	1.797	3.12.csv
					9881	6.243	1.7.csv			19910	2.419	3.11.csv			12735	3.578	3.12.csv
					9882	15.777	1.7.csv			19915	1.806	3.11.csv			12743	1.491	3.12.csv
					9883	1.884	1.7.csv			19920	1.845	3.11.csv			12758	6.458	3.12.csv
					9886	14.18	1.7.csv			19930	3.23	3.11.csv			12766	3.55	3.12.csv	10
					9891	9.875	1.7.csv			19940	2.483	3.11.csv			12799	1.888	3.12.csv
					9902	5.038	1.7.csv			19948	2.657	3.11.csv			12814	1.963	3.12.csv
					9910	5	1.7.csv			19955	3.15	3.11.csv			11497	2.513	3.2.csv
					9914	7.443	1.7.csv			19965	1.783	3.11.csv			11508	2.394	3.2.csv
					9921	3.244	1.7.csv			19969	1.471	3.11.csv			11511	5.723	3.2.csv
					9927	2.094	1.7.csv			19975	4.595	3.11.csv			11522	1.933	3.2.csv
					9933	7.955	1.7.csv			19979	1.548	3.11.csv			11536	1.475	3.2.csv
					9938	2.046	1.7.csv			19990	1.605	3.11.csv			11548	2.869	3.2.csv	8
					9943	4.093	1.7.csv			20014	1.994	3.11.csv			11709	1.494	3.2.csv
					9950	2.102	1.7.csv			20050	1.645	3.11.csv			11821	1.781	3.2.csv
					9956	2.941	1.7.csv			20070	2.272	3.11.csv			12463	1.879	3.3.csv
					9960	7.374	1.7.csv			20075	2.251	3.11.csv			1295	1.51	3.3.csv
					9963	3.84	1.7.csv			20078	1.551	3.11.csv			12308	2.55	3.3.csv
					9967	3.921	1.7.csv			20088	1.489	3.11.csv			12310	5.481	3.3.csv
					9970	3.394	1.7.csv			20108	1.53	3.11.csv			12311	9.492	3.3.csv
					9987	3.285	1.7.csv			20119	1.467	3.11.csv			12316	4.406	3.3.csv
					9995	5.278	1.7.csv			20153	3.1	3.11.csv			12322	11.16	3.3.csv
					9999	1.806	1.7.csv			20198	4.55	3.11.csv			12327	2.498	3.3.csv
					10007	1.568	1.7.csv			20373	1.51	3.11.csv			12331	3.187	3.3.csv
					10010	3.998	1.7.csv			20487	1.911	3.11.csv	34		12358	2.595	3.3.csv
					10021	7.617	1.7.csv			20648	1.968	3.11.csv			12367	1.519	3.3.csv
					10025	3.278	1.7.csv			22385	1.827	3.11.csv			12372	3.333	3.3.csv
					10028	1.734	1.7.csv			20272	1.61	3.12.csv			12436	2.553	3.3.csv
					10031	3.971	1.7.csv			20329	1.969	3.12.csv			12444	2.102	3.3.csv	16
					10036	1.666	1.7.csv			20343	1.515	3.12.csv			12640	2.067	3.3.csv
					10046	8.137	1.7.csv			20345	3.993	3.12.csv			12775	2.136	3.3.csv
					10051	2.051	1.7.csv			20476	3.54	3.12.csv			12325	2.101	3.4.csv
					10056	9.079	1.7.csv			20543	1.608	3.12.csv			12389	1.908	3.4.csv
					10073	1.858	1.7.csv			20655	1.773	3.12.csv			13270	4.47	3.4.csv
					10088	1.467	1.7.csv			20228	2.553	3.12.csv			2549	2.855	3.4.csv
					10096	1.691	1.7.csv			20229	7.833	3.12.csv			12320	2.638	3.4.csv
					10130	3.837	1.7.csv			20236	6.212	3.12.csv			12321	1.897	3.4.csv
					10266	1.536	1.7.csv			20241	1.475	3.12.csv			12329	2.998	3.4.csv
					10388	2.094	1.7.csv	50		20246	2.494	3.12.csv			12335	7.912	3.4.csv
					10532	7.954	1.8.csv			20252	2.147	3.12.csv			12336	1.815	3.4.csv
					10569	4.933	1.8.csv			20256	1.564	3.12.csv			12344	3.817	3.4.csv
					10577	5.314	1.8.csv			20261	1.771	3.12.csv			12358	2.681	3.4.csv
					10584	3.695	1.8.csv			20274	1.746	3.12.csv			12370	2.131	3.4.csv
					10629	4.551	1.8.csv			20277	1.687	3.12.csv			12374	1.706	3.4.csv
					10632	1.785	1.8.csv			20282	3.124	3.12.csv			12380	3.302	3.4.csv
					10713	2.379	1.8.csv			20287	1.476	3.12.csv			12388	6.51	3.4.csv	17
					10726	1.953	1.8.csv			20293	2.686	3.12.csv			13097	1.498	3.4.csv
					10786	2.346	1.8.csv			20298	1.761	3.12.csv			13098	1.738	3.4.csv
					187	2.229	1.8.csv			20302	1.911	3.12.csv			12119	8.683	3.5.csv
					10901	1.497	1.8.csv			20308	1.906	3.12.csv			12181	4.323	3.5.csv
					10505	1.809	1.8.csv			20317	2.399	3.12.csv			12200	1.536	3.5.csv
					10509	6.589	1.8.csv			20328	4.437	3.12.csv			12107	3.093	3.5.csv
					10525	2.895	1.8.csv			20334	1.624	3.12.csv			12114	2.583	3.5.csv
					10531	3.532	1.8.csv			20348	1.709	3.12.csv			12118	10.386	3.5.csv
					10536	8.489	1.8.csv			20356	2.148	3.12.csv			12132	2.083	3.5.csv
					10537	6.836	1.8.csv			20359	1.463	3.12.csv			12138	1.856	3.5.csv
					10541	2.072	1.8.csv			20365	2.256	3.12.csv			12142	4.543	3.5.csv
					10542	8.394	1.8.csv			20376	2.896	3.12.csv			12159	7.847	3.5.csv
					10545	3.253	1.8.csv			20380	3.742	3.12.csv			12165	1.568	3.5.csv	13
					10551	4.017	1.8.csv			20384	2.447	3.12.csv			12174	8.557	3.5.csv
					10554	1.945	1.8.csv			20385	3.687	3.12.csv			12274	1.459	3.5.csv
					10555	12.09	1.8.csv			20390	2.101	3.12.csv			11520	5.475	3.7.csv
					10562	2.884	1.8.csv			20409	2.351	3.12.csv			11527	6.127	3.7.csv
					10563	6.9	1.8.csv			20411	2.609	3.12.csv			11545	3.551	3.7.csv
					10564	8.642	1.8.csv			20424	2.843	3.12.csv			11556	2.732	3.7.csv
					10572	3.465	1.8.csv			20451	1.773	3.12.csv			11508	1.56	3.7.csv
					10580	6.659	1.8.csv			20455	1.857	3.12.csv			11512	3.186	3.7.csv
					10589	6.252	1.8.csv			20459	1.835	3.12.csv			11517	3.046	3.7.csv
					10591	7.963	1.8.csv			20462	1.852	3.12.csv			11518	2.375	3.7.csv
					10592	1.763	1.8.csv			20472	2.375	3.12.csv			11521	2.728	3.7.csv	11
					10594	4.968	1.8.csv			20479	1.7	3.12.csv			11522	1.484	3.7.csv
					10598	6.72	1.8.csv			20489	3.318	3.12.csv			11549	2.258	3.7.csv
					10602	3.81	1.8.csv			20497	1.472	3.12.csv			12762	1.473	3.8.csv
					10608	8.736	1.8.csv			20502	2.144	3.12.csv			12291	1.663	3.8.csv
					10609	6.084	1.8.csv			20507	5.243	3.12.csv			12292	6.797	3.8.csv
					10614	5.074	1.8.csv			20509	1.599	3.12.csv			12296	9.341	3.8.csv
					10620	4.266	1.8.csv			20516	1.564	3.12.csv			12299	3.422	3.8.csv
					10622	16.319	1.8.csv			20527	2.256	3.12.csv			12308	3.098	3.8.csv
					10626	3.07	1.8.csv			20533	3.536	3.12.csv			12335	1.718	3.8.csv
					10636	1.721	1.8.csv			20539	3.404	3.12.csv			12338	1.466	3.8.csv
					10642	2.784	1.8.csv			20559	1.676	3.12.csv			12372	6.664	3.8.csv
					10646	2.251	1.8.csv			20579	6.769	3.12.csv			12385	4.238	3.8.csv	12
					10650	6.279	1.8.csv			20595	1.714	3.12.csv			12405	3.31	3.8.csv
					10655	8.36	1.8.csv			20665	2.441	3.12.csv	59		12550	1.534	3.8.csv
					10663	3.729	1.8.csv			20671	1.705	3.12.csv			12185	4.531	3.9.csv
					10665	1.573	1.8.csv			20672	1.61	3.12.csv			11992	2.567	3.9.csv
					10669	2.243	1.8.csv			19705	1.907	3.2.csv			11993	3.573	3.9.csv
					10674	2.584	1.8.csv			19724	4.591	3.2.csv			11994	1.863	3.9.csv
					10677	1.631	1.8.csv			19743	2.023	3.2.csv			11995	4.224	3.9.csv
					10682	3.742	1.8.csv			135	2.49	3.2.csv			12000	3.572	3.9.csv
					10687	4.424	1.8.csv			19637	3.324	3.2.csv			12016	1.813	3.9.csv
					10704	1.467	1.8.csv			19642	1.512	3.2.csv			12021	1.757	3.9.csv
					10722	2.144	1.8.csv			19645	1.724	3.2.csv			12028	1.662	3.9.csv
					10728	9.46	1.8.csv			19650	2.298	3.2.csv			12037	6.32	3.9.csv	12
					10733	2.282	1.8.csv			19659	2.269	3.2.csv			12054	3.334	3.9.csv
					10744	2.037	1.8.csv			19664	2.576	3.2.csv			12093	4.924	3.9.csv
					10750	2.056	1.8.csv			19670	2.176	3.2.csv			333	2.089	3.6.csv
					10756	2.896	1.8.csv			19673	2.003	3.2.csv			3059	3.055	3.6.csv
					10771	2.928	1.8.csv			19678	1.922	3.2.csv			12679	5.661	3.6.csv
					10805	2.111	1.8.csv			19683	4.44	3.2.csv			12682	7.986	3.6.csv
					10811	1.832	1.8.csv			19685	4.326	3.2.csv			12691	3.399	3.6.csv
					10817	3.131	1.8.csv			19693	1.89	3.2.csv			12692	5.315	3.6.csv
					10824	1.964	1.8.csv			19702	1.714	3.2.csv			12696	2.6	3.6.csv
					10828	1.815	1.8.csv			19714	1.487	3.2.csv			12706	3.022	3.6.csv
					10829	2.447	1.8.csv			19720	3.31	3.2.csv			12711	1.561	3.6.csv
					10847	1.473	1.8.csv			19736	2.497	3.2.csv			12720	3.199	3.6.csv
					10921	2.136	1.8.csv			19759	2.026	3.2.csv			12721	8.634	3.6.csv
					11046	7.227	1.8.csv	69		19769	1.678	3.2.csv			12773	1.687	3.6.csv	14
					123	6.023	1.9.csv			19785	1.775	3.2.csv			12870	1.79	3.6.csv
					10609	1.65	1.9.csv			19808	1.742	3.2.csv			13490	5.038	3.6.csv
					10673	1.586	1.9.csv			19813	2.485	3.2.csv
					10694	5.421	1.9.csv			19824	2.296	3.2.csv
					10709	2.407	1.9.csv			19830	3.306	3.2.csv
					332	4.84	1.9.csv			19834	1.469	3.2.csv
					10452	1.936	1.9.csv			19859	2.718	3.2.csv
					10456	2.358	1.9.csv			19862	7.518	3.2.csv
					10460	4.837	1.9.csv			19863	2.255	3.2.csv
					10462	2.875	1.9.csv			19869	1.937	3.2.csv
					10463	5.607	1.9.csv			19887	2.021	3.2.csv
					10467	4.155	1.9.csv			19900	1.573	3.2.csv
					10473	2.566	1.9.csv			19946	3.613	3.2.csv
					10474	13.755	1.9.csv			20036	1.655	3.2.csv
					10478	4.061	1.9.csv			20077	1.817	3.2.csv
					10483	3.085	1.9.csv			20209	1.579	3.2.csv	40
					10488	4.145	1.9.csv			20692	1.736	3.2.csv
					10494	2.106	1.9.csv			21391	2.859	3.2.csv
					10501	2.394	1.9.csv			20358	2.116	3.3.csv
					10505	10.166	1.9.csv			21241	2.109	3.3.csv
					10506	5.635	1.9.csv			19927	2.967	3.3.csv
					10512	10.262	1.9.csv			19931	2.09	3.3.csv
					10515	14.6	1.9.csv			19932	1.483	3.3.csv
					10516	7.739	1.9.csv			19937	3.476	3.3.csv
					10517	4.466	1.9.csv			19942	3.526	3.3.csv
					10520	4.022	1.9.csv			19948	1.669	3.3.csv
					10525	1.947	1.9.csv			19953	2.116	3.3.csv
					10535	2.601	1.9.csv			19963	2.459	3.3.csv
					10543	12.453	1.9.csv			19970	2.439	3.3.csv
					10547	2.159	1.9.csv			19979	3.984	3.3.csv
					10551	1.581	1.9.csv			19999	1.779	3.3.csv
					10559	8.541	1.9.csv			20024	1.498	3.3.csv
					10563	3.138	1.9.csv			20037	2.664	3.3.csv
					10574	5.668	1.9.csv			20053	1.615	3.3.csv
					10579	1.61	1.9.csv			20063	4.23	3.3.csv
					10584	4.384	1.9.csv			20066	1.879	3.3.csv
					10592	2.052	1.9.csv			20085	1.86	3.3.csv
					10595	1.91	1.9.csv			20089	1.736	3.3.csv
					10610	3.71	1.9.csv			20100	2.748	3.3.csv
					10611	2.302	1.9.csv			20130	2.457	3.3.csv
					10632	5.146	1.9.csv			20209	1.958	3.3.csv
					10639	11.34	1.9.csv			20244	1.7	3.3.csv
					10654	3.136	1.9.csv			20255	2.733	3.3.csv	27
					10657	7.352	1.9.csv			20418	2.807	3.3.csv
					10668	1.875	1.9.csv			20446	1.586	3.3.csv
					10688	1.77	1.9.csv			20616	1.657	3.4.csv
					10695	3.896	1.9.csv			20840	1.936	3.4.csv
					10699	2.357	1.9.csv			20999	1.482	3.4.csv
					10703	8.031	1.9.csv			20581	2.209	3.4.csv
					10723	1.635	1.9.csv			20586	1.491	3.4.csv
					10724	3.378	1.9.csv			20590	3.208	3.4.csv
					10749	4.446	1.9.csv			20597	1.728	3.4.csv
					10759	2.239	1.9.csv			20603	2.095	3.4.csv
					10815	1.716	1.9.csv			20622	2.738	3.4.csv
					10847	4.397	1.9.csv			20623	2.274	3.4.csv
					10908	10.089	1.9.csv	56		20643	2.361	3.4.csv
										20654	1.528	3.4.csv
					6152	1.776	2.1.csv			20666	2.454	3.4.csv
					6155	4.787	2.1.csv			20678	1.756	3.4.csv
					6159	2.138	2.1.csv			20684	1.475	3.4.csv
					6161	2.268	2.1.csv			20696	2.866	3.4.csv
					118	2.326	2.1.csv			20702	1.548	3.4.csv
					6190	4.075	2.1.csv			20707	2.056	3.4.csv
					6301	1.608	2.1.csv			20716	3.459	3.4.csv
					6409	1.62	2.1.csv			20722	2.069	3.4.csv
					6984	1.944	2.1.csv			20735	1.581	3.4.csv
					6103	4.028	2.1.csv			20747	2.412	3.4.csv
					6106	2.998	2.1.csv			20771	2.778	3.4.csv
					6109	2.658	2.1.csv			20881	1.756	3.4.csv
					6113	19.751	2.1.csv			20885	1.67	3.4.csv
					6118	5.296	2.1.csv			20929	3.476	3.4.csv	28
					6124	14.377	2.1.csv			20992	1.567	3.4.csv
					6129	6.319	2.1.csv			21172	1.925	3.4.csv
					6137	9.27	2.1.csv			19610	3.056	3.5.csv
					6141	7.643	2.1.csv			19718	4.235	3.5.csv
					6145	5.113	2.1.csv			643	2.351	3.5.csv
					6146	5.317	2.1.csv			2839	1.559	3.5.csv
					6151	4.39	2.1.csv			19440	1.878	3.5.csv
					6163	2.489	2.1.csv			19445	4.839	3.5.csv
					6166	4.467	2.1.csv			19451	2.062	3.5.csv
					6170	5.659	2.1.csv			19455	2.456	3.5.csv
					6171	9.797	2.1.csv			19458	1.667	3.5.csv
					6173	8.142	2.1.csv			19464	1.61	3.5.csv
					6176	1.736	2.1.csv			19469	1.46	3.5.csv
					6181	2.184	2.1.csv			19472	3.441	3.5.csv
					6185	1.68	2.1.csv			19477	1.705	3.5.csv
					6189	2.636	2.1.csv			19486	1.687	3.5.csv
					6196	3.531	2.1.csv			19490	3.105	3.5.csv
					6209	5.898	2.1.csv			19495	2.236	3.5.csv
					6218	2.003	2.1.csv			19499	1.535	3.5.csv
					6220	3.727	2.1.csv			19504	2.025	3.5.csv
					6229	2.199	2.1.csv			19515	1.504	3.5.csv
					6235	8.329	2.1.csv			19520	2.016	3.5.csv
					6238	1.752	2.1.csv			19530	4.949	3.5.csv
					6242	1.865	2.1.csv			19538	1.923	3.5.csv
					6243	10.96	2.1.csv			19544	2.416	3.5.csv
					6247	4.466	2.1.csv			19549	1.786	3.5.csv
					6267	4.185	2.1.csv			19574	3.391	3.5.csv
					6271	2.946	2.1.csv			19585	2.687	3.5.csv
					6273	2.01	2.1.csv			19590	2.2	3.5.csv
					6283	5.822	2.1.csv			19603	1.862	3.5.csv
					6286	2.145	2.1.csv			19606	1.465	3.5.csv
					6293	1.749	2.1.csv			19638	1.548	3.5.csv
					6320	2.391	2.1.csv			19653	3.241	3.5.csv
					6322	2.443	2.1.csv			19660	3.38	3.5.csv
					6405	1.67	2.1.csv			19674	1.5	3.5.csv
					6473	1.723	2.1.csv	51		19685	2.703	3.5.csv
					6774	2.154	2.1.csv			19686	3.741	3.5.csv	37
					9658	5.261	2.10.csv			19704	1.972	3.5.csv
					9815	1.583	2.10.csv			20067	2.921	3.5.csv
					332	2.753	2.10.csv			12771	1.669	3.6.csv
					9642	4.015	2.10.csv			139	1.783	3.6.csv
					9648	3.803	2.10.csv			12745	2.438	3.6.csv
					9653	6.969	2.10.csv			12749	2.623	3.6.csv
					9659	14.568	2.10.csv			12754	2.681	3.6.csv
					9660	1.72	2.10.csv			12757	1.51	3.6.csv
					9666	9.22	2.10.csv			12760	2.195	3.6.csv
					9671	2	2.10.csv			12764	1.533	3.6.csv
					9676	22.917	2.10.csv			12776	2.388	3.6.csv
					9681	2.084	2.10.csv			12778	2.815	3.6.csv
					9682	4.277	2.10.csv			12799	3.808	3.6.csv
					9686	4.146	2.10.csv			12804	1.59	3.6.csv
					9689	4.778	2.10.csv			12812	1.608	3.6.csv
					9695	3.334	2.10.csv			12817	1.624	3.6.csv
					9700	2.101	2.10.csv			12821	5.463	3.6.csv
					9701	11.244	2.10.csv			12836	1.877	3.6.csv
					9709	2.109	2.10.csv			12839	2.692	3.6.csv
					9715	1.678	2.10.csv			12861	1.821	3.6.csv
					9719	7.163	2.10.csv			12866	3.507	3.6.csv
					9724	8.639	2.10.csv			12869	1.881	3.6.csv
					9727	2.474	2.10.csv			12907	1.771	3.6.csv
					9731	3.443	2.10.csv			12925	1.872	3.6.csv
					9736	1.487	2.10.csv			12932	5.454	3.6.csv
					9744	1.553	2.10.csv			12970	1.577	3.6.csv
					9748	1.611	2.10.csv			12972	3.032	3.6.csv
					9753	2.183	2.10.csv			12980	1.877	3.6.csv
					9756	1.802	2.10.csv			12998	2.366	3.6.csv
					9767	7.077	2.10.csv			13000	2.044	3.6.csv
					9773	1.775	2.10.csv			13014	3.423	3.6.csv
					9784	1.631	2.10.csv			13038	1.821	3.6.csv
					9793	4.988	2.10.csv			13106	1.573	3.6.csv
					9802	1.482	2.10.csv			13222	2.198	3.6.csv	34
					9806	10.142	2.10.csv			14078	1.933	3.6.csv
					9811	2.938	2.10.csv			14288	1.957	3.6.csv
					9814	1.591	2.10.csv			12830	1.637	3.7.csv
					9817	8.296	2.10.csv			12857	1.506	3.7.csv
					9818	4.69	2.10.csv			139	1.884	3.7.csv
					9821	1.469	2.10.csv			140	1.863	3.7.csv
					9832	1.955	2.10.csv	42		155	2.103	3.7.csv
					9844	1.548	2.10.csv			165	4.229	3.7.csv
					6051	6.63	2.11.csv			177	2.025	3.7.csv
					5958	4.38	2.11.csv			324	1.783	3.7.csv
					5964	2.201	2.11.csv			399	2.349	3.7.csv
					5968	3.647	2.11.csv			600	4.793	3.7.csv
					5971	1.824	2.11.csv			724	2.397	3.7.csv
					5975	4.681	2.11.csv			794	3.559	3.7.csv
					5976	4.63	2.11.csv			11110	1.496	3.7.csv
					5978	3.24	2.11.csv			12785	1.797	3.7.csv
					5981	2.39	2.11.csv			12789	2.457	3.7.csv
					5982	4.222	2.11.csv			12794	2.091	3.7.csv
					5987	1.955	2.11.csv			12795	2.224	3.7.csv
					5993	2.932	2.11.csv			12800	2.14	3.7.csv
					5998	19.359	2.11.csv			12818	2.018	3.7.csv
					6002	2.917	2.11.csv			12824	1.892	3.7.csv
					6003	2.187	2.11.csv			12836	3.486	3.7.csv
					6007	2.437	2.11.csv			12843	1.955	3.7.csv
					6010	3.402	2.11.csv			12847	2.653	3.7.csv
					6015	4.506	2.11.csv			12853	2.555	3.7.csv
					6020	2.557	2.11.csv			12859	1.591	3.7.csv
					6024	3.562	2.11.csv			12865	2.496	3.7.csv
					6031	7.62	2.11.csv			12877	2.012	3.7.csv
					6036	8.305	2.11.csv			12881	3.241	3.7.csv
					6041	5.557	2.11.csv			12882	2.739	3.7.csv
					6045	3.934	2.11.csv			12885	2.054	3.7.csv
					6052	5.829	2.11.csv			12888	1.863	3.7.csv
					6057	6.682	2.11.csv			12892	1.672	3.7.csv
					6059	1.571	2.11.csv			12893	1.846	3.7.csv
					6064	2.167	2.11.csv			12898	2.078	3.7.csv
					6067	4.832	2.11.csv			12901	1.592	3.7.csv
					6070	1.57	2.11.csv			12921	3.413	3.7.csv
					6075	2.456	2.11.csv			12924	7.082	3.7.csv
					6080	1.608	2.11.csv			12927	2.416	3.7.csv
					6085	3.757	2.11.csv			12934	1.775	3.7.csv
					6091	2.278	2.11.csv			12946	1.886	3.7.csv
					6095	8.765	2.11.csv			12968	1.989	3.7.csv
					6100	2.565	2.11.csv			12972	1.473	3.7.csv
					6107	5.624	2.11.csv			12989	1.514	3.7.csv
					6109	2.765	2.11.csv			12994	1.758	3.7.csv
					6122	17.696	2.11.csv			13003	2.082	3.7.csv
					6123	6.749	2.11.csv			13018	4.034	3.7.csv
					6141	1.684	2.11.csv			13051	2.93	3.7.csv
					6147	6.319	2.11.csv	43		13060	1.71	3.7.csv
					6171	1.551	2.11.csv			13085	1.47	3.7.csv
					9621	16.178	2.12.csv			13188	2.352	3.7.csv
					9623	5.244	2.12.csv			13251	1.662	3.7.csv
					9714	3.622	2.12.csv			13259	1.826	3.7.csv
					9735	2.963	2.12.csv			13316	3.288	3.7.csv	55
					9622	2.789	2.12.csv			13358	1.475	3.7.csv
					9625	2.709	2.12.csv			13476	1.82	3.7.csv
					9627	6.461	2.12.csv			19441	2.4	3.8.csv
					9631	5.441	2.12.csv			612	1.478	3.8.csv
					9635	7.321	2.12.csv			681	1.804	3.8.csv
					9639	7.52	2.12.csv			19347	6.338	3.8.csv
					9643	2.802	2.12.csv			19351	2.423	3.8.csv
					9648	4.417	2.12.csv			19352	3.451	3.8.csv
					9654	7.245	2.12.csv			19356	1.855	3.8.csv
					9658	1.552	2.12.csv			19360	1.68	3.8.csv
					9662	1.615	2.12.csv			19364	2.59	3.8.csv
					9666	4.19	2.12.csv			19368	1.68	3.8.csv
					9673	7.241	2.12.csv			19377	2.099	3.8.csv
					9674	7.157	2.12.csv			19390	3.283	3.8.csv
					9677	5.714	2.12.csv			19394	1.778	3.8.csv
					9679	1.528	2.12.csv			19397	1.682	3.8.csv
					9682	4.152	2.12.csv			19401	1.611	3.8.csv
					9685	4.335	2.12.csv			19405	1.824	3.8.csv
					9686	7.211	2.12.csv			19416	2.205	3.8.csv
					9691	1.473	2.12.csv			19426	1.679	3.8.csv
					9697	8.599	2.12.csv			19444	1.768	3.8.csv
					9701	2.722	2.12.csv			19448	2.049	3.8.csv
					9702	1.536	2.12.csv			19452	2.251	3.8.csv
					9708	9.892	2.12.csv			19456	4.018	3.8.csv
					9711	3.189	2.12.csv			19461	2.031	3.8.csv
					9724	5.546	2.12.csv			19476	5.576	3.8.csv
					9728	1.491	2.12.csv			19480	1.669	3.8.csv
					9731	4.166	2.12.csv			19490	5.642	3.8.csv
					9744	3.105	2.12.csv			19491	2.889	3.8.csv
					9748	3.26	2.12.csv			19503	4.392	3.8.csv
					9774	1.471	2.12.csv			19543	1.791	3.8.csv
					9803	10.458	2.12.csv	37		19546	2.299	3.8.csv
					9810	5.381	2.12.csv			19550	7.362	3.8.csv
					110	3.154	2.2.csv			19568	2.141	3.8.csv
					9970	7.31	2.2.csv			19590	3.409	3.8.csv
					123	12.521	2.2.csv			19633	1.499	3.8.csv
					10040	2.339	2.2.csv			19692	1.968	3.8.csv
					10107	10.78	2.2.csv			19728	2.122	3.8.csv
					10193	2.12	2.2.csv			19736	3.663	3.8.csv
					9908	1.881	2.2.csv			19774	1.646	3.8.csv
					9909	4.963	2.2.csv			19799	1.653	3.8.csv
					9912	16.369	2.2.csv			19919	1.888	3.8.csv	42
					9914	14.935	2.2.csv			20003	2.975	3.8.csv
					9918	5.248	2.2.csv			20639	1.71	3.8.csv
					9924	7.996	2.2.csv			12192	1.466	3.9.csv
					9931	6.29	2.2.csv			12513	2.57	3.9.csv
					9935	5.896	2.2.csv			12129	2.958	3.9.csv
					9941	3.3	2.2.csv			12130	1.669	3.9.csv
					9942	3.27	2.2.csv			12136	2.528	3.9.csv
					9949	1.683	2.2.csv			12142	2.251	3.9.csv
					9954	2.411	2.2.csv			12143	1.86	3.9.csv
					9958	11.342	2.2.csv			12159	6.809	3.9.csv
					9964	14.878	2.2.csv			12169	3.244	3.9.csv
					9969	11	2.2.csv			12178	4.388	3.9.csv
					9976	4.802	2.2.csv			12185	2.514	3.9.csv
					9977	13.342	2.2.csv			12188	4.06	3.9.csv
					9985	5.378	2.2.csv			12195	2.032	3.9.csv
					9988	15.098	2.2.csv			12200	1.736	3.9.csv
					10001	6.436	2.2.csv			12244	1.681	3.9.csv
					10005	7.735	2.2.csv			12249	1.559	3.9.csv
					10006	3.039	2.2.csv			12273	2.533	3.9.csv
					10011	2.572	2.2.csv			12305	1.659	3.9.csv
					10014	4.277	2.2.csv			12314	2.63	3.9.csv
					10021	4.272	2.2.csv			12324	1.56	3.9.csv
					10027	4.625	2.2.csv			12366	1.798	3.9.csv
					10029	7.235	2.2.csv			12444	6.613	3.9.csv
					10033	6.609	2.2.csv			12467	1.72	3.9.csv
					10043	2.226	2.2.csv			12521	1.51	3.9.csv
					10051	4.611	2.2.csv			12597	1.49	3.9.csv	27
					10055	20.936	2.2.csv			12826	6.794	3.9.csv
					10058	7.138	2.2.csv			13215	1.493	3.9.csv
					10072	2.29	2.2.csv
					10089	2.54	2.2.csv
					10095	2.931	2.2.csv
					10104	4.975	2.2.csv
					10110	5.666	2.2.csv
					10115	5.556	2.2.csv
					10116	8.026	2.2.csv
					10117	2.151	2.2.csv
					10122	2.449	2.2.csv
					10126	1.748	2.2.csv
					10130	1.795	2.2.csv
					10282	1.567	2.2.csv	51
					10490	1.548	2.2.csv
					9768	4.085	2.3.csv
					9827	6.505	2.3.csv
					9743	5.416	2.3.csv
					9750	3.293	2.3.csv
					9757	3.747	2.3.csv
					9758	4.741	2.3.csv
					9761	5.196	2.3.csv
					9764	4.25	2.3.csv
					9773	8.028	2.3.csv
					9776	6.21	2.3.csv
					9777	8.756	2.3.csv
					9782	2.165	2.3.csv
					9785	2.531	2.3.csv
					9790	3.186	2.3.csv
					9796	3.352	2.3.csv
					9802	4.052	2.3.csv
					9806	1.46	2.3.csv
					9811	2.141	2.3.csv
					9815	1.879	2.3.csv
					9832	13.062	2.3.csv
					9833	9.362	2.3.csv
					9839	5.164	2.3.csv
					9854	11.441	2.3.csv
					9873	5.174	2.3.csv
					9896	2.268	2.3.csv
					9921	6.065	2.3.csv
					9922	2.078	2.3.csv
					9928	2.259	2.3.csv	29
					9955	1.873	2.3.csv
					6196	5.399	2.4.csv
					6214	4.832	2.4.csv
					6243	1.815	2.4.csv
					6360	2.644	2.4.csv
					6451	3.21	2.4.csv
					6199	4.539	2.4.csv
					6203	2.414	2.4.csv
					6207	3.231	2.4.csv
					6217	2.506	2.4.csv
					6222	4.849	2.4.csv
					6227	7.262	2.4.csv
					6231	7.149	2.4.csv
					6238	7.47	2.4.csv
					6242	7.614	2.4.csv
					6245	1.581	2.4.csv
					6252	1.479	2.4.csv
					6256	3.338	2.4.csv
					6260	8.192	2.4.csv
					6263	9.211	2.4.csv
					6269	1.924	2.4.csv
					6275	3.354	2.4.csv
					6282	10.113	2.4.csv
					6288	2.078	2.4.csv
					6293	8.338	2.4.csv
					6297	1.98	2.4.csv
					6302	2.863	2.4.csv
					6308	12.188	2.4.csv
					6313	1.873	2.4.csv
					6317	1.514	2.4.csv
					6337	4.093	2.4.csv
					6344	10.597	2.4.csv
					6363	2.787	2.4.csv
					6378	1.658	2.4.csv
					6383	3.8	2.4.csv
					6400	8.986	2.4.csv
					6416	1.467	2.4.csv
					6422	1.79	2.4.csv
					6447	3.632	2.4.csv	39
					6450	8.154	2.4.csv
					6333	1.483	2.5.csv
					6349	1.693	2.5.csv
					6351	5.736	2.5.csv
					6522	4.893	2.5.csv
					1311	3.033	2.5.csv
					6278	2.731	2.5.csv
					6281	4.744	2.5.csv
					6285	2.348	2.5.csv
					6289	1.987	2.5.csv
					6294	4.1	2.5.csv
					6299	9.363	2.5.csv
					6307	1.641	2.5.csv
					6310	3.205	2.5.csv
					6315	8.45	2.5.csv
					6318	6.232	2.5.csv
					6322	16.37	2.5.csv
					6327	8.906	2.5.csv
					6335	7.56	2.5.csv
					6339	7.081	2.5.csv
					6346	3.466	2.5.csv
					6353	3.203	2.5.csv
					6380	2.081	2.5.csv
					6387	2.889	2.5.csv
					6400	1.536	2.5.csv
					6407	3.241	2.5.csv
					6408	5.582	2.5.csv
					6429	2.249	2.5.csv
					6442	2.225	2.5.csv
					6474	4.589	2.5.csv	30
					6475	1.87	2.5.csv
					5918	9.047	2.6.csv
					5924	2.815	2.6.csv
					5925	14.28	2.6.csv
					5930	13.151	2.6.csv
					5933	5.009	2.6.csv
					5937	9.608	2.6.csv
					5944	7.17	2.6.csv
					5947	1.641	2.6.csv
					5952	3.431	2.6.csv
					5954	1.933	2.6.csv
					5956	2.274	2.6.csv
					5962	3.935	2.6.csv
					5967	1.905	2.6.csv
					5972	5.45	2.6.csv
					5980	3.126	2.6.csv
					5991	2.602	2.6.csv
					5997	2.511	2.6.csv
					6011	2.38	2.6.csv
					6012	1.791	2.6.csv
					6027	1.948	2.6.csv
					6030	3.701	2.6.csv
					6054	4.17	2.6.csv
					6228	3.197	2.6.csv
					6296	1.657	2.6.csv	25
					6341	2.817	2.6.csv
					5748	5.821	2.7.csv
					5776	2.988	2.7.csv
					116	2.307	2.7.csv
					5866	1.766	2.7.csv
					5905	5.311	2.7.csv
					5750	8.281	2.7.csv
					5754	9.357	2.7.csv
					5758	3.925	2.7.csv
					5763	3.833	2.7.csv
					5767	6.913	2.7.csv
					5768	1.538	2.7.csv
					5779	3.521	2.7.csv
					5782	2.119	2.7.csv
					5783	2.247	2.7.csv
					5787	7.543	2.7.csv
					5791	12.259	2.7.csv
					5804	3.313	2.7.csv
					5817	3.575	2.7.csv
					5822	1.838	2.7.csv
					5829	2.192	2.7.csv
					5850	1.88	2.7.csv
					5851	3.219	2.7.csv
					5880	1.474	2.7.csv
					5881	4.207	2.7.csv
					5900	2.723	2.7.csv
					5996	1.68	2.7.csv	27
					6117	1.876	2.7.csv
					6141	14.309	2.8.csv
					6160	3.634	2.8.csv
					6227	1.702	2.8.csv
					6251	5.023	2.8.csv
					6279	3.477	2.8.csv
					6291	3.599	2.8.csv
					6325	2.589	2.8.csv
					162	2.125	2.8.csv
					6080	10.197	2.8.csv
					6083	2.639	2.8.csv
					6085	11.58	2.8.csv
					6087	2.781	2.8.csv
					6091	1.918	2.8.csv
					6098	2.879	2.8.csv
					6103	1.818	2.8.csv
					6108	17.185	2.8.csv
					6112	4.179	2.8.csv
					6113	7.872	2.8.csv
					6118	2.372	2.8.csv
					6124	2.107	2.8.csv
					6125	5.676	2.8.csv
					6130	1.515	2.8.csv
					6138	8.851	2.8.csv
					6144	3.286	2.8.csv
					6145	11.582	2.8.csv
					6146	2.315	2.8.csv
					6151	6.422	2.8.csv
					6154	5.114	2.8.csv
					6176	6.315	2.8.csv
					6187	2.409	2.8.csv
					6199	2.327	2.8.csv
					6204	2.404	2.8.csv
					6216	9.749	2.8.csv
					6220	1.8	2.8.csv
					6245	4.508	2.8.csv
					6256	6.748	2.8.csv
					6257	1.716	2.8.csv
					6283	3.559	2.8.csv	39
					6448	1.591	2.8.csv
					9701	3.898	2.9.csv
					9821	9.219	2.9.csv
					9828	7.319	2.9.csv
					9839	8.352	2.9.csv
					9841	4.767	2.9.csv
					9933	4.193	2.9.csv
					9696	4.134	2.9.csv
					9699	3.757	2.9.csv
					9703	4.688	2.9.csv
					9708	8.641	2.9.csv
					9712	2.938	2.9.csv
					9714	10.933	2.9.csv
					9717	8.178	2.9.csv
					9718	7.739	2.9.csv
					9723	2.048	2.9.csv
					9730	1.553	2.9.csv
					9732	3.801	2.9.csv
					9738	5.122	2.9.csv
					9745	4.438	2.9.csv
					9750	1.515	2.9.csv
					9755	1.551	2.9.csv
					9761	20.377	2.9.csv
					9767	5.03	2.9.csv
					9769	2.374	2.9.csv
					9770	1.863	2.9.csv
					9776	3.429	2.9.csv
					9780	3.244	2.9.csv
					9782	2.82	2.9.csv
					9784	7.889	2.9.csv
					9789	2.507	2.9.csv
					9804	3.728	2.9.csv
					9808	2.463	2.9.csv
					9816	8.216	2.9.csv
					9820	3.34	2.9.csv
					9826	5.104	2.9.csv
					9831	3.565	2.9.csv
					9834	3.836	2.9.csv
					9858	1.578	2.9.csv
					9881	1.845	2.9.csv
					9893	2.304	2.9.csv
					9908	2.693	2.9.csv
					10116	1.762	2.9.csv	43
					10378	1.486	2.9.csv
					111	4.826	3.1.csv
					114	2.613	3.1.csv
					130	2.996	3.1.csv
					141	3.844	3.1.csv
					150	5.91	3.1.csv
					173	2.491	3.1.csv
					175	2.081	3.1.csv
					192	2.98	3.1.csv
					300	5.126	3.1.csv
					341	1.486	3.1.csv
					348	4.919	3.1.csv
					363	6.637	3.1.csv
					1533	5.042	3.1.csv
					12655	5.57	3.1.csv
					12656	9.005	3.1.csv
					12657	2.17	3.1.csv
					12662	2.73	3.1.csv
					12664	2.475	3.1.csv
					12668	5.277	3.1.csv
					12673	4.88	3.1.csv
					12674	9.443	3.1.csv
					12678	2.445	3.1.csv
					12683	11.666	3.1.csv
					12688	3.923	3.1.csv
					12691	5.613	3.1.csv
					12692	6.363	3.1.csv
					12697	1.889	3.1.csv
					12699	3.515	3.1.csv
					12700	6.383	3.1.csv
					12701	7.867	3.1.csv
					12705	2.223	3.1.csv
					12713	4.106	3.1.csv
					12715	1.895	3.1.csv
					12718	4.617	3.1.csv
					12730	4.994	3.1.csv
					12737	2.951	3.1.csv
					12747	2.452	3.1.csv
					12751	1.576	3.1.csv
					12759	3.345	3.1.csv
					12769	4.884	3.1.csv
					12771	4.547	3.1.csv
					12776	2.777	3.1.csv
					12779	3.605	3.1.csv
					12786	3.25	3.1.csv
					12787	5.862	3.1.csv
					12790	7.298	3.1.csv
					12794	4.341	3.1.csv
					12795	3.231	3.1.csv
					12801	4.6	3.1.csv
					12805	4.478	3.1.csv
					12806	2.102	3.1.csv
					12812	3.25	3.1.csv
					12815	2.397	3.1.csv
					12819	4.012	3.1.csv
					12820	1.466	3.1.csv
					12823	2.242	3.1.csv
					12827	3.758	3.1.csv
					12829	2.976	3.1.csv
					12833	1.803	3.1.csv
					12838	1.48	3.1.csv
					12843	1.81	3.1.csv
					12844	4.696	3.1.csv
					12847	1.583	3.1.csv
					12854	2.745	3.1.csv
					12859	4.773	3.1.csv
					12862	1.753	3.1.csv
					12873	9.138	3.1.csv
					12876	8.638	3.1.csv
					12877	5.384	3.1.csv
					12889	1.973	3.1.csv
					12895	7.367	3.1.csv
					12901	2.643	3.1.csv
					12904	2.411	3.1.csv
					12907	8.284	3.1.csv
					12911	2.329	3.1.csv
					12914	2.027	3.1.csv
					12921	6.515	3.1.csv
					12928	1.62	3.1.csv
					12942	4.929	3.1.csv
					12950	1.575	3.1.csv
					12951	1.586	3.1.csv
					12957	1.944	3.1.csv
					12960	1.679	3.1.csv
					12965	18.598	3.1.csv
					12968	14.42	3.1.csv
					12975	2.256	3.1.csv
					12977	2.617	3.1.csv
					12980	2.17	3.1.csv
					12982	4.821	3.1.csv
					12990	8.058	3.1.csv
					12996	5.917	3.1.csv
					13007	1.798	3.1.csv
					13078	3.922	3.1.csv
					13100	1.468	3.1.csv
					13154	1.652	3.1.csv
					13173	8.314	3.1.csv
					13185	6.618	3.1.csv	99
					13242	1.506	3.1.csv
					13427	2.25	3.1.csv
					11960	4.649	3.10.csv
					12023	3.837	3.10.csv
					12113	2.113	3.10.csv
					12118	3.973	3.10.csv
					12131	3.712	3.10.csv
					12168	2.891	3.10.csv
					12177	9.06	3.10.csv
					12187	3.098	3.10.csv
					12231	3.622	3.10.csv
					12308	1.953	3.10.csv
					11942	9.678	3.10.csv
					11948	1.825	3.10.csv
					11949	1.899	3.10.csv
					11950	7.571	3.10.csv
					11956	2.056	3.10.csv
					11963	5.43	3.10.csv
					11964	4.018	3.10.csv
					11965	2.766	3.10.csv
					11971	2.864	3.10.csv
					11975	2.893	3.10.csv
					11980	1.865	3.10.csv
					11984	2.382	3.10.csv
					11988	5.084	3.10.csv
					11989	2.179	3.10.csv
					11990	6.848	3.10.csv
					11995	3.571	3.10.csv
					11998	4.435	3.10.csv
					12002	3.353	3.10.csv
					12010	3.921	3.10.csv
					12015	2.596	3.10.csv
					12028	4.706	3.10.csv
					12033	2.155	3.10.csv
					12038	1.876	3.10.csv
					12045	2.443	3.10.csv
					12054	1.802	3.10.csv
					12059	1.952	3.10.csv
					12065	2.198	3.10.csv
					12070	5.398	3.10.csv
					12074	3.408	3.10.csv
					12078	6.408	3.10.csv
					12083	10.432	3.10.csv
					12085	6.911	3.10.csv
					12086	1.626	3.10.csv
					12091	4.803	3.10.csv
					12096	2.081	3.10.csv
					12104	1.958	3.10.csv
					12105	3.406	3.10.csv
					12111	2.866	3.10.csv
					12115	5.566	3.10.csv
					12121	3.725	3.10.csv
					12123	1.693	3.10.csv
					12127	1.683	3.10.csv
					12132	1.672	3.10.csv
					12145	16.247	3.10.csv
					12150	4.978	3.10.csv
					12153	6.69	3.10.csv
					12158	14.86	3.10.csv
					12163	3.658	3.10.csv
					12165	4.363	3.10.csv
					12172	2.031	3.10.csv
					12181	2.35	3.10.csv
					12192	5.109	3.10.csv
					12195	3.848	3.10.csv
					12196	7.883	3.10.csv
					12200	3.1	3.10.csv
					12201	3.102	3.10.csv
					12212	2.28	3.10.csv
					12221	3.44	3.10.csv
					12225	1.633	3.10.csv
					12234	7.601	3.10.csv
					12255	5.811	3.10.csv
					12268	1.647	3.10.csv
					12271	1.786	3.10.csv
					12279	8.568	3.10.csv
					12283	4.386	3.10.csv
					12288	3.557	3.10.csv
					12292	7.872	3.10.csv
					12293	5.864	3.10.csv
					12298	2.075	3.10.csv
					12304	1.746	3.10.csv
					12312	1.601	3.10.csv
					12317	1.824	3.10.csv
					12330	7.786	3.10.csv
					12331	4.209	3.10.csv
					12332	2.449	3.10.csv
					12337	3.749	3.10.csv
					12340	1.955	3.10.csv
					12349	3.043	3.10.csv
					12357	3.07	3.10.csv
					12358	3.383	3.10.csv
					12361	5.563	3.10.csv
					12374	4.792	3.10.csv
					12379	4.388	3.10.csv
					12382	1.879	3.10.csv
					12386	1.48	3.10.csv
					12405	1.952	3.10.csv
					12417	3.23	3.10.csv
					12498	1.733	3.10.csv
					12512	2.441	3.10.csv
					12591	2.113	3.10.csv
					12620	2.596	3.10.csv	103
					12947	1.776	3.10.csv
					13014	2.14	3.10.csv
					12072	2.181	3.11.csv
					124	8.352	3.11.csv
					12094	10.239	3.11.csv
					12123	2.093	3.11.csv
					12140	3.426	3.11.csv
					12176	1.973	3.11.csv
					155	3.439	3.11.csv
					12287	3.944	3.11.csv
					12299	5.887	3.11.csv
					12361	1.92	3.11.csv
					12393	2.115	3.11.csv
					12566	11.166	3.11.csv
					13839	1.819	3.11.csv
					2921	2.025	3.11.csv
					3004	1.738	3.11.csv
					11958	3.372	3.11.csv
					11963	2.728	3.11.csv
					11974	10.038	3.11.csv
					11975	3.901	3.11.csv
					11978	10.174	3.11.csv
					11979	2.487	3.11.csv
					11986	2.519	3.11.csv
					11993	2.897	3.11.csv
					11999	2.48	3.11.csv
					12004	1.683	3.11.csv
					12008	13.533	3.11.csv
					12018	1.781	3.11.csv
					12024	4.246	3.11.csv
					12027	5	3.11.csv
					12033	2.071	3.11.csv
					12044	13.818	3.11.csv
					12051	2.968	3.11.csv
					12056	2.266	3.11.csv
					12057	4.345	3.11.csv
					12063	1.676	3.11.csv
					12067	2.098	3.11.csv
					12073	3.066	3.11.csv
					12076	1.669	3.11.csv
					12080	4.651	3.11.csv
					12082	2.538	3.11.csv
					12086	3.569	3.11.csv
					12090	8.849	3.11.csv
					12106	2.955	3.11.csv
					12112	6.871	3.11.csv
					12114	1.691	3.11.csv
					12115	2.707	3.11.csv
					12127	2.086	3.11.csv
					12135	1.797	3.11.csv
					12142	11.063	3.11.csv
					12145	2.882	3.11.csv
					12146	1.81	3.11.csv
					12147	3.114	3.11.csv
					12153	5.841	3.11.csv
					12156	1.925	3.11.csv
					12162	3.687	3.11.csv
					12165	1.594	3.11.csv
					12167	2.648	3.11.csv
					12170	8.989	3.11.csv
					12179	9.076	3.11.csv
					12184	2.393	3.11.csv
					12189	2.471	3.11.csv
					12194	1.945	3.11.csv
					12197	4.718	3.11.csv
					12205	2.189	3.11.csv
					12217	16.873	3.11.csv
					12223	5.616	3.11.csv
					12230	3.394	3.11.csv
					12235	2.331	3.11.csv
					12245	4.682	3.11.csv
					12248	1.926	3.11.csv
					12258	1.704	3.11.csv
					12272	8.746	3.11.csv
					12278	4.21	3.11.csv
					12282	3.205	3.11.csv
					12283	3.018	3.11.csv
					12290	2.656	3.11.csv
					12294	4.267	3.11.csv
					12301	6.064	3.11.csv
					12302	6.478	3.11.csv
					12308	1.552	3.11.csv
					12316	1.836	3.11.csv
					12323	9.221	3.11.csv
					12328	1.718	3.11.csv
					12344	1.529	3.11.csv
					12348	2.388	3.11.csv
					12353	6.651	3.11.csv
					12379	1.764	3.11.csv
					12385	2.209	3.11.csv
					12390	15.684	3.11.csv
					12395	1.781	3.11.csv
					12407	1.532	3.11.csv
					12416	10.23	3.11.csv
					12420	2.644	3.11.csv
					12423	2.143	3.11.csv
					12436	3.313	3.11.csv
					12443	11.982	3.11.csv
					12445	7.331	3.11.csv
					12456	2.634	3.11.csv
					12482	1.789	3.11.csv
					12489	4.249	3.11.csv
					12495	3.409	3.11.csv
					12506	2.005	3.11.csv
					12509	2.981	3.11.csv
					12510	2.852	3.11.csv
					12531	1.623	3.11.csv
					12534	1.685	3.11.csv
					12618	1.562	3.11.csv
					12651	3.603	3.11.csv
					12652	2.153	3.11.csv
					12675	5.122	3.11.csv	112
					12823	3.031	3.11.csv
					12982	1.614	3.11.csv
					11136	4.336	3.12.csv
					11177	1.554	3.12.csv
					11252	3.063	3.12.csv
					11303	2.842	3.12.csv
					11312	1.591	3.12.csv
					11385	2.634	3.12.csv
					11432	14.77	3.12.csv
					185	3.815	3.12.csv
					11464	5.354	3.12.csv
					11698	3.919	3.12.csv
					11789	1.766	3.12.csv
					11853	3.198	3.12.csv
					11982	3.202	3.12.csv
					12980	1.472	3.12.csv
					2670	2.248	3.12.csv
					11068	4.14	3.12.csv
					11071	11.338	3.12.csv
					11072	1.533	3.12.csv
					11073	5.765	3.12.csv
					11074	9.522	3.12.csv
					11079	2.082	3.12.csv
					11084	1.742	3.12.csv
					11085	2.462	3.12.csv
					11086	2.496	3.12.csv
					11088	8.089	3.12.csv
					11089	4.576	3.12.csv
					11094	6.225	3.12.csv
					11099	2.559	3.12.csv
					11103	1.916	3.12.csv
					11110	1.883	3.12.csv
					11116	4.095	3.12.csv
					11123	5.036	3.12.csv
					11127	3.512	3.12.csv
					11131	1.846	3.12.csv
					11139	1.653	3.12.csv
					11140	21.083	3.12.csv
					11143	1.711	3.12.csv
					11148	3.578	3.12.csv
					11151	5.094	3.12.csv
					11152	3.362	3.12.csv
					11155	2.673	3.12.csv
					11159	2.563	3.12.csv
					11167	2.21	3.12.csv
					11180	3.886	3.12.csv
					11182	3.046	3.12.csv
					11184	9.736	3.12.csv
					11188	5.137	3.12.csv
					11196	2.903	3.12.csv
					11202	3.511	3.12.csv
					11205	2.76	3.12.csv
					11212	1.84	3.12.csv
					11216	3.393	3.12.csv
					11219	1.795	3.12.csv
					11224	1.581	3.12.csv
					11229	2.538	3.12.csv
					11234	3.945	3.12.csv
					11241	6.885	3.12.csv
					11243	4.581	3.12.csv
					11244	4.032	3.12.csv
					11253	2.047	3.12.csv
					11262	2.741	3.12.csv
					11266	4.238	3.12.csv
					11272	2.616	3.12.csv
					11273	5.912	3.12.csv
					11274	7.376	3.12.csv
					11278	3.17	3.12.csv
					11279	3.868	3.12.csv
					11280	3.279	3.12.csv
					11283	5.075	3.12.csv
					11292	2.158	3.12.csv
					11297	5.125	3.12.csv
					11305	4.232	3.12.csv
					11308	6.648	3.12.csv
					11315	2.444	3.12.csv
					11319	2.25	3.12.csv
					11320	9.282	3.12.csv
					11326	6.553	3.12.csv
					11333	6.255	3.12.csv
					11344	10.33	3.12.csv
					11345	1.88	3.12.csv
					11350	2.69	3.12.csv
					11352	5.486	3.12.csv
					11357	3.313	3.12.csv
					11360	2.955	3.12.csv
					11363	5.674	3.12.csv
					11382	10.608	3.12.csv
					11387	2.63	3.12.csv
					11393	7.539	3.12.csv
					11396	1.723	3.12.csv
					11400	1.57	3.12.csv
					11402	6.024	3.12.csv
					11406	7.714	3.12.csv
					11411	2.131	3.12.csv
					11434	2.006	3.12.csv
					11435	2.47	3.12.csv
					11438	2.59	3.12.csv
					11448	1.952	3.12.csv
					11452	3.709	3.12.csv
					11457	2.655	3.12.csv
					11470	7.991	3.12.csv
					11479	1.459	3.12.csv
					11483	2.652	3.12.csv
					11497	3.458	3.12.csv
					11509	2.357	3.12.csv
					11511	3.705	3.12.csv
					11527	3.218	3.12.csv
					11543	6.358	3.12.csv
					11564	4.854	3.12.csv
					11569	1.575	3.12.csv
					11575	2.599	3.12.csv
					11585	1.485	3.12.csv
					11612	3.742	3.12.csv
					11852	1.547	3.12.csv
					12111	1.598	3.12.csv	116
					12345	1.606	3.12.csv
					14155	2.252	3.12.csv
					12002	20.823	3.2.csv
					12035	2.755	3.2.csv
					12060	2.472	3.2.csv
					12067	2.464	3.2.csv
					12097	8.696	3.2.csv
					12129	1.559	3.2.csv
					12258	6.326	3.2.csv
					12301	6.892	3.2.csv
					12310	1.892	3.2.csv
					12338	1.474	3.2.csv
					712	8.376	3.2.csv
					11928	4.839	3.2.csv
					11929	2.045	3.2.csv
					11930	15.031	3.2.csv
					11934	2.25	3.2.csv
					11940	6.301	3.2.csv
					11945	1.828	3.2.csv
					11952	10.108	3.2.csv
					11963	3.47	3.2.csv
					11970	6.015	3.2.csv
					11973	3.955	3.2.csv
					11977	3.085	3.2.csv
					11982	2.487	3.2.csv
					11985	6.916	3.2.csv
					11988	4.117	3.2.csv
					11990	4.174	3.2.csv
					11994	4.669	3.2.csv
					11996	6.547	3.2.csv
					11999	2.549	3.2.csv
					12005	1.911	3.2.csv
					12013	2.653	3.2.csv
					12020	2.165	3.2.csv
					12022	1.61	3.2.csv
					12027	3.461	3.2.csv
					12038	4.117	3.2.csv
					12042	1.903	3.2.csv
					12047	2.238	3.2.csv
					12053	1.754	3.2.csv
					12062	1.878	3.2.csv
					12069	4.874	3.2.csv
					12075	3.07	3.2.csv
					12081	1.679	3.2.csv
					12093	3.033	3.2.csv
					12103	1.957	3.2.csv
					12109	4.206	3.2.csv
					12128	2.84	3.2.csv
					12134	3.332	3.2.csv
					12140	3.416	3.2.csv
					12141	1.873	3.2.csv
					12145	1.97	3.2.csv
					12149	1.718	3.2.csv
					12164	4.245	3.2.csv
					12165	2.148	3.2.csv
					12175	2.044	3.2.csv
					12176	3.176	3.2.csv
					12183	10.192	3.2.csv
					12204	3.539	3.2.csv
					12219	1.595	3.2.csv
					12224	1.498	3.2.csv
					12225	1.862	3.2.csv
					12230	5.844	3.2.csv
					12236	1.883	3.2.csv
					12239	2.565	3.2.csv
					12242	1.976	3.2.csv
					12250	3.474	3.2.csv
					12255	2.205	3.2.csv
					12261	16.49	3.2.csv
					12269	1.687	3.2.csv
					12275	1.569	3.2.csv
					12303	1.764	3.2.csv
					12312	1.793	3.2.csv
					12327	2.22	3.2.csv
					12351	1.666	3.2.csv
					12369	3.83	3.2.csv
					12382	7.57	3.2.csv
					12384	2.598	3.2.csv
					12469	1.524	3.2.csv
					12504	12.146	3.2.csv	80
					12656	1.498	3.2.csv
					12657	2.955	3.2.csv
					130	2.194	3.3.csv
					11862	3.704	3.3.csv
					11971	1.572	3.3.csv
					12032	6.68	3.3.csv
					187	2.844	3.3.csv
					12107	2.877	3.3.csv
					12121	1.613	3.3.csv
					12132	3.765	3.3.csv
					12142	3.19	3.3.csv
					12233	2.211	3.3.csv
					12278	1.974	3.3.csv
					12380	1.491	3.3.csv
					11692	13.646	3.3.csv
					11697	7.538	3.3.csv
					11698	5.899	3.3.csv
					11703	1.762	3.3.csv
					11704	5.085	3.3.csv
					11705	2.281	3.3.csv
					11708	4.741	3.3.csv
					11712	7.904	3.3.csv
					11713	3.663	3.3.csv
					11719	8.786	3.3.csv
					11720	11.936	3.3.csv
					11721	5.538	3.3.csv
					11725	1.957	3.3.csv
					11729	8.751	3.3.csv
					11730	2.014	3.3.csv
					11734	2.384	3.3.csv
					11741	1.748	3.3.csv
					11747	3.186	3.3.csv
					11748	3.428	3.3.csv
					11749	2.579	3.3.csv
					11752	9.823	3.3.csv
					11760	2.693	3.3.csv
					11765	4.021	3.3.csv
					11769	2.387	3.3.csv
					11772	2.91	3.3.csv
					11777	2.803	3.3.csv
					11781	5.749	3.3.csv
					11784	2.578	3.3.csv
					11789	3.762	3.3.csv
					11794	11.539	3.3.csv
					11795	2.025	3.3.csv
					11799	2.743	3.3.csv
					11809	2.107	3.3.csv
					11812	2.567	3.3.csv
					11817	2.248	3.3.csv
					11819	5.434	3.3.csv
					11820	2.731	3.3.csv
					11821	9.901	3.3.csv
					11829	10.037	3.3.csv
					11832	12.074	3.3.csv
					11837	1.48	3.3.csv
					11840	5.087	3.3.csv
					11852	2.735	3.3.csv
					11861	13.697	3.3.csv
					11868	2.709	3.3.csv
					11870	1.65	3.3.csv
					11875	2.361	3.3.csv
					11876	2.009	3.3.csv
					11881	1.889	3.3.csv
					11891	5.702	3.3.csv
					11895	3.481	3.3.csv
					11901	16.782	3.3.csv
					11906	2.585	3.3.csv
					11910	2.581	3.3.csv
					11914	3.093	3.3.csv
					11921	4.6	3.3.csv
					11926	1.661	3.3.csv
					11934	1.533	3.3.csv
					11937	1.556	3.3.csv
					11940	1.687	3.3.csv
					11943	1.688	3.3.csv
					11946	1.719	3.3.csv
					11953	1.709	3.3.csv
					11957	1.886	3.3.csv
					11961	2.817	3.3.csv
					11967	2.49	3.3.csv
					11970	2.293	3.3.csv
					11983	4.974	3.3.csv
					11987	2.404	3.3.csv
					12025	2.374	3.3.csv
					12034	1.659	3.3.csv
					12039	4.701	3.3.csv
					12053	2.212	3.3.csv
					12063	1.581	3.3.csv
					12066	2.263	3.3.csv
					12087	1.462	3.3.csv
					12133	1.711	3.3.csv
					12220	2.579	3.3.csv	92
					12345	1.666	3.3.csv
					12952	1.88	3.3.csv
					11950	10.992	3.4.csv
					11993	5.723	3.4.csv
					137	1.627	3.4.csv
					12073	2.264	3.4.csv
					12080	7.204	3.4.csv
					12114	2.805	3.4.csv
					12118	1.739	3.4.csv
					12135	2.485	3.4.csv
					12143	2.285	3.4.csv
					12228	2.008	3.4.csv
					12231	5.448	3.4.csv
					12301	7.328	3.4.csv
					302	4.619	3.4.csv
					12350	5.625	3.4.csv
					313	2.126	3.4.csv
					12403	1.827	3.4.csv
					13656	2.122	3.4.csv
					775	1.748	3.4.csv
					11888	3.474	3.4.csv
					11889	1.818	3.4.csv
					11895	1.967	3.4.csv
					11898	7.985	3.4.csv
					11902	4.636	3.4.csv
					11908	4.595	3.4.csv
					11910	13.907	3.4.csv
					11914	8.404	3.4.csv
					11915	1.548	3.4.csv
					11921	7.856	3.4.csv
					11925	3.349	3.4.csv
					11926	5.941	3.4.csv
					11927	1.76	3.4.csv
					11928	2.443	3.4.csv
					11932	3.592	3.4.csv
					11938	9.652	3.4.csv
					11944	3.243	3.4.csv
					11946	1.94	3.4.csv
					11952	15.244	3.4.csv
					11956	4.371	3.4.csv
					11966	2.542	3.4.csv
					11967	2.303	3.4.csv
					11969	9.382	3.4.csv
					11973	1.485	3.4.csv
					11978	2.001	3.4.csv
					11979	5.544	3.4.csv
					11983	2.467	3.4.csv
					11995	5.171	3.4.csv
					12002	7.622	3.4.csv
					12008	2.982	3.4.csv
					12021	3.542	3.4.csv
					12026	9.273	3.4.csv
					12027	6.635	3.4.csv
					12031	11.714	3.4.csv
					12035	3.513	3.4.csv
					12042	2.85	3.4.csv
					12051	13.898	3.4.csv
					12054	5.428	3.4.csv
					12055	3.13	3.4.csv
					12061	14.01	3.4.csv
					12076	2.027	3.4.csv
					12088	2.972	3.4.csv
					12089	2.383	3.4.csv
					12103	2.398	3.4.csv
					12108	3.858	3.4.csv
					12113	3.064	3.4.csv
					12121	6.775	3.4.csv
					12127	2.647	3.4.csv
					12131	4.778	3.4.csv
					12138	2.984	3.4.csv
					12146	1.994	3.4.csv
					12155	5.108	3.4.csv
					12157	2.45	3.4.csv
					12160	5.291	3.4.csv
					12165	4.752	3.4.csv
					12167	3.037	3.4.csv
					12188	5.983	3.4.csv
					12196	1.548	3.4.csv
					12202	1.539	3.4.csv
					12217	1.475	3.4.csv
					12236	10.598	3.4.csv
					12242	2.46	3.4.csv
					12245	2.434	3.4.csv
					12246	1.578	3.4.csv
					12252	2.224	3.4.csv
					12257	1.802	3.4.csv
					12262	2.576	3.4.csv
					12269	2.776	3.4.csv
					12278	6.373	3.4.csv
					12281	2.465	3.4.csv
					12296	2.53	3.4.csv
					12303	2.452	3.4.csv
					12333	10.473	3.4.csv
					12340	4.398	3.4.csv
					12351	2.483	3.4.csv
					12357	1.845	3.4.csv
					12379	2.182	3.4.csv
					12402	2.764	3.4.csv
					12423	1.492	3.4.csv
					12424	2.891	3.4.csv
					12475	1.556	3.4.csv	101
					12651	2.063	3.4.csv
					14029	1.751	3.4.csv
					10228	6.831	3.5.csv
					10424	1.986	3.5.csv
					10546	2.073	3.5.csv
					9975	14.639	3.5.csv
					9978	5.453	3.5.csv
					9979	9.467	3.5.csv
					9984	3.318	3.5.csv
					9987	8.985	3.5.csv
					9993	9.619	3.5.csv
					9997	7.344	3.5.csv
					10003	7.987	3.5.csv
					10009	2.403	3.5.csv
					10012	2.148	3.5.csv
					10013	1.47	3.5.csv
					10017	2.588	3.5.csv
					10018	4.161	3.5.csv
					10023	2.259	3.5.csv
					10028	1.614	3.5.csv
					10032	6.804	3.5.csv
					10035	2.519	3.5.csv
					10036	12.291	3.5.csv
					10042	4.594	3.5.csv
					10048	2.983	3.5.csv
					10053	3.133	3.5.csv
					10055	3.379	3.5.csv
					10060	3.172	3.5.csv
					10065	2.864	3.5.csv
					10072	1.895	3.5.csv
					10087	1.483	3.5.csv
					10106	1.572	3.5.csv
					10109	4.641	3.5.csv
					10115	2.552	3.5.csv
					10119	2.471	3.5.csv
					10123	2.342	3.5.csv
					10141	2.668	3.5.csv
					10146	1.466	3.5.csv
					10161	3.637	3.5.csv
					10168	3.623	3.5.csv
					10178	2.298	3.5.csv
					10212	2.461	3.5.csv
					10213	1.903	3.5.csv
					10216	2.165	3.5.csv
					10232	2.404	3.5.csv
					10236	2.44	3.5.csv
					10261	3.813	3.5.csv
					10264	1.812	3.5.csv
					10269	1.562	3.5.csv
					10270	1.47	3.5.csv
					10276	5.252	3.5.csv
					10279	1.667	3.5.csv
					10327	1.743	3.5.csv
					10336	3.114	3.5.csv
					10348	5.243	3.5.csv
					10352	1.485	3.5.csv	56
					10409	1.544	3.5.csv
					10425	2.787	3.5.csv
					11967	2.7	3.6.csv
					113	4.984	3.6.csv
					12025	2.802	3.6.csv
					12030	3.401	3.6.csv
					12034	3.848	3.6.csv
					123	2.094	3.6.csv
					12085	2.727	3.6.csv
					12124	2.575	3.6.csv
					12183	6.337	3.6.csv
					12199	2.867	3.6.csv
					12215	6.941	3.6.csv
					12239	4.645	3.6.csv
					12275	2.099	3.6.csv
					12331	3.787	3.6.csv
					12353	5.061	3.6.csv
					12394	1.594	3.6.csv
					389	5.594	3.6.csv
					13290	1.972	3.6.csv
					13437	5.713	3.6.csv
					11911	3.414	3.6.csv
					11916	6.415	3.6.csv
					11917	1.534	3.6.csv
					11919	7.08	3.6.csv
					11925	7.335	3.6.csv
					11928	1.735	3.6.csv
					11934	1.663	3.6.csv
					11939	5.18	3.6.csv
					11945	7.398	3.6.csv
					11947	2.645	3.6.csv
					11955	2.085	3.6.csv
					11964	7.009	3.6.csv
					11972	2.598	3.6.csv
					11978	3.65	3.6.csv
					11979	1.477	3.6.csv
					11980	5.607	3.6.csv
					11985	4.967	3.6.csv
					11986	4.194	3.6.csv
					11993	5.109	3.6.csv
					11997	2.996	3.6.csv
					11999	2.159	3.6.csv
					12006	6.189	3.6.csv
					12007	2.981	3.6.csv
[truncated: 380 more rows]

## Sheet: Strain TLS induction
Replicate #1, technical #1
	Number of TNT's
	Total	Contain NP	Total number of cell (nuclei)			Cell pairs
Mock 1.1	2	0	44			2
Mock 1.2	1	0	35			1
Mock 1.3	2	0	47			2
Mock 1.4	0	0	83			0
Mock 1.5	0	0	86			0
Mock 1.6	0	0	67			0
Mock 1.7	1	0	56			1
Mock 1.8	1	0	41			1
Mock 1.9	0	0	52			0
Mock 1.10	0	0	39			0
Mock 1.11	3	0	37			2
Mock 1.12	1	0	47			1
Mock 1.13	0	0	119			0
Mock 1.14	1	0	59			1
Total/coverslip	12		812			11
Average	0.857143	0	58			0.785714
	% containing NP	0	Average no. /cell	0.0147783
			% cells in a pair	4.6798					Number of TNT's
									Total	Contain NP	Total number of cell (nuclei)			Cell pairs
pr8 1.1	1	1	27			1		Udorn MPR8 1.1	1	1	15			1
pr8 1.2	3	3	46			3		Udorn MPR8 1.2	0	0	27			0
pr8 1.3	3	3	27			2		Udorn MPR8 1.3	0	0	26			0
pr8 1.4	0	0	24			0		Udorn MPR8 1.4	0	0	34			0
pr8 1.5	3	3	34			3		Udorn MPR8 1.5	0	0	38			0
pr8 1.6	1	1	36			1		Udorn MPR8 1.6	0	0	47			0
pr8 1.7	5	3	37			5		Udorn MPR8 1.7	2	1	46			2
pr8 1.8	6	4	42			6		Udorn MPR8 1.8	0	0	31			0
pr8 1.9	1	1	36			1		Udorn MPR8 1.9	1	0	32			1
pr8 1.10	1	1	21			1		Udorn MPR8 1.10	3	1	31			2
pr8 1.11	3	2	24			2		Udorn MPR8 1.11	0	0	30			0
pr8 1.12	1	0	42			1		Udorn MPR8 1.12	1	1	25			1
pr8 1.13	2	2	23			2		Udorn MPR8 1.13	2	2	24			2
pr8 1.14	2	2	35			2		Udorn MPR8 1.14	1	1	19			1
Total/coverslip	32	26	454			30		Total/coverslip	11	7	425			10
Average	2.28571	1.85714	32.4286			2.14286		Average	0.785714	0.5	30.3571			0.714286
	% containing NP	81.25	Average no. /cell	0.0704846					% containing NP	63.6364	Average no. /cell	0.0258824
			% cells in a pair	13.2159							% cells in a pair	4.70588
Udorn 1.1	1	1	35			1
Udorn 1.2	6	6	18			5
Udorn 1.3	2	2	36			2
Udorn 1.4	1	1	28			1
Udorn 1.5	2	2	41			2
Udorn 1.6	1	1	29			1
Udorn 1.7	3	2	21			3
Udorn 1.8	2	2	23			2
Udorn 1.9	0	0	38			0
Udorn 1.10	1	0	44			1
Udorn 1.11	0	0	24			0
Udorn 1.12	1	1	41			1
Udorn 1.13	2	2	46			2
Udorn 1.14	5	5	31			4
Total/coverslip	27	25	455			25
Average/field of view	1.92857	1.78571	32.5			1.78571
	% containing NP	92.5926	Average no. /cell	0.0593407
			% cells in a pair	10.989
Replicate #1, technical #2
	Number of TNT's
	Total	Contain NP	Total number of cell (nuclei)			Cell pairs
Mock 2.1	0	0	50			0
Mock 2.2	0	0	61			0
Mock 2.3	0	0	64			0
Mock 2.4	0	0	61			0
Mock 2.5	0	0	88			0
Mock 2.6	0	0	73			0
Mock 2.7	8	0	33			7
Mock 2.8	2	0	48			2
Mock 2.9	0	0	58			0
Mock 2.10	0	0	52			0
Mock 2.11	0	0	73			0
Mock 2.12	0	0	54			0
Mock 2.13	1	0	52			1
Mock 2.14	2	0	57			2
Total/coverslip	13	0	824			12
Average	0.928571	0	58.8571			0.857143
	% containing NP	0	Average no. /cell	0.0157767
			% cells in a pair	2.91262					Number of TNT's
									Total	Contain NP	Total number of cell (nuclei)			Cell pairs
pr8 2.1	2	2	43			2		Udorn MPR8 1.1	1	1	23			1
pr8 2.2	4	4	26			4		Udorn MPR8 1.2	1	1	20			1
pr8 2.3	6	6	32			6		Udorn MPR8 1.3	4	3	31			4
pr8 2.4	3	3	40			3		Udorn MPR8 1.4	0	0	22			0
pr8 2.5	2	2	48			2		Udorn MPR8 1.5	0	0	33			0
pr8 2.6	2	1	39			2		Udorn MPR8 1.6	1	0	37			1
pr8 2.7	0	0	29			0		Udorn MPR8 1.7	3	3	21			3
pr8 2.8	2	2	41			2		Udorn MPR8 1.8	1	1	35			1
pr8 2.9	4	4	43			4		Udorn MPR8 1.9	1	1	35			0
pr8 2.10	3	3	62			3		Udorn MPR8 1.10	0	0	38			0
pr8 2.11	3	3	47			3		Udorn MPR8 1.11	1	1	21			1
pr8 2.12	3	3	45			3		Udorn MPR8 1.12	0	0	21			0
pr8 2.13	3	2	54			3		Udorn MPR8 1.13	1	0	34			1
pr8 2.14	1	1	43			1		Udorn MPR8 1.14	1	0	37			1
Total/coverslip	38	36	592			38		Total/coverslip	15	11	408			14
Average	2.71429	2.57143	42.2857			2.71429		Average	1.07143	0.785714	29.1429			1
	% containing NP	94.7368	Average no. /cell	0.0641892					% containing NP	73.3333	Average no. /cell	0.0367647
			% cells in a pair	12.8378							% cells in a pair	6.86275
Udorn 2.1	1	1	27			1
Udorn 2.2	0	0	23			0
Udorn 2.3	0	0	39			0
Udorn 2.4	0	0	34			0
Udorn 2.5	1	0	42			1
Udorn 2.6	0	0	41			0
Udorn 2.7	3	3	31			3
Udorn 2.8	1	1	35			1
Udorn 2.9	4	3	41			4
Udorn 2.10	0	0	48			0
Udorn 2.11	4	3	39			4
Udorn 2.12	0	0	25			0
Udorn 2.13	5	2	16			4
Udorn 2.14	1	1	47			1
Total/coverslip	20	14	488			19
Average	1.42857	1	34.8571			1.35714
	% containing NP	70	Average no. /cell	0.0409836
			% cells in a pair	7.78689
Replicate #2, technical #1
	Number of TNT's
	Total	Contain NP	Total number of cell (nuclei)			Cell pairs
Mock 1.1	0	0	74			0
Mock 1.2	0	0	58			0
Mock 1.3	0	0	50			0
Mock 1.4	0	0	71			0
Mock 1.5	0	0	76			0
Mock 1.6	0	0	66			0
Mock 1.7	0	0	59			0
Mock 1.8	1	0	52			1
Mock 1.9	0	0	74			0
Mock 1.10	0	0	70			0
Mock 1.11	3	0	53			3
Mock 1.12	2	0	93			2
Mock 1.13	0	0	38			0
Mock 1.14	1	0	48			1
Total/coverslip	7	0	882			7
Average	0.5	0	63			0.5
	% containing NP	0	Average no. /cell	0.00793651
			% cells in a pair	1.5873					Number of TNT's
									Total	Contain NP	Total number of cell (nuclei)			Cell pairs
pr8 1.1	2	2	47			2		Udorn MPR8 1.1	1	0	25			1
pr8 1.2	2	2	30			2		Udorn MPR8 1.2	1	1	25			1
pr8 1.3	3	3	24			2		Udorn MPR8 1.3	1	0	22			1
pr8 1.4	3	3	35			3		Udorn MPR8 1.4	1	1	24			1
pr8 1.5	2	2	46			2		Udorn MPR8 1.5	1	1	41			1
pr8 1.6	3	2	73			3		Udorn MPR8 1.6	1	0	41			1
pr8 1.7	2	2	64			2		Udorn MPR8 1.7	1	0	18			1
pr8 1.8	1	1	39			1		Udorn MPR8 1.8	0	0	24			0
pr8 1.9	6	4	75			6		Udorn MPR8 1.9	0	0	48			0
pr8 1.10	1	1	47			1		Udorn MPR8 1.10	0	0	50			0
pr8 1.11	2	2	31			2		Udorn MPR8 1.11	1	1	34			1
pr8 1.12	1	1	42			1		Udorn MPR8 1.12	1	0	28			1
pr8 1.13	0	0	56			0		Udorn MPR8 1.13	3	2	52			3
pr8 1.14	1	1	33			1		Udorn MPR8 1.14	1	1	22			1
Total/coverslip	29	26	642			28		Total/coverslip	13	7	454			13
Average	2.07143	1.85714	45.8571			2		Average	0.928571	0.5	32.4286			0.928571
	% containing NP	89.66	Average no. /cell	0.0404984					% containing NP	53.8462	Average no. /cell	0.0286344
			% cells in a pair	8.72							% cells in a pair	5.72687
Udorn 1.1	2	1	44			2
Udorn 1.2	4	3	35			3
Udorn 1.3	0	0	38			0
Udorn 1.4	2	2	46			2
Udorn 1.5	1	1	52			1
Udorn 1.6	1	1	47			1
Udorn 1.7	3	3	51			3
Udorn 1.8	0	0	34			0
Udorn 1.9	2	2	49			2
Udorn 1.10	1	1	45			1
Udorn 1.11	2	2	40			2
Udorn 1.12	0	0	30			0
Udorn 1.13	3	3	26			3
Udorn 1.14	2	1	36			2
Total/coverslip	23	20	573			22
Average	1.64286	1.42857	40.9286			1.57143
	% containing NP	86.96	Average no. /cell	0.0401396
			% cells in a pair	7.68
Replicate #2, technical #2
	Number of TNT's
	Total	Contain NP	Total number of cell (nuclei)			Cell pairs
Mock 2.1	0	0	64			0
Mock 2.2	0	0	72			0
Mock 2.3	2	0	58			2
Mock 2.4	0	0	116			0
Mock 2.5	0	0	59			0
Mock 2.6	0	0	71			0
Mock 2.7	0	0	48			0
Mock 2.8	1	0	47			1
Mock 2.9	1	0	71			1
Mock 2.10	1	0	45			1
Mock 2.11	1	0	40			1
Mock 2.12	0	0	80			0
Mock 2.13	1	0	59			1
Mock 2.14	0	0	70
Total/coverslip	7	0	900			7
Average	0.5	0	64.2857			0.538462
	% containing NP	0	Average no. /cell	0.00777778
			% cells in a pair	1.55556					Number of TNT's
									Total	Contain NP	Total number of cell (nuclei)			Cell pairs
pr8 2.1	4	4	48			4		Udorn MPR8 1.1	3	3	21			3
pr8 2.2	0	0	46			0		Udorn MPR8 1.2	0	0	16			0
pr8 2.3	0	0	43			0		Udorn MPR8 1.3	0	0	20			0
pr8 2.4	1	1	49			1		Udorn MPR8 1.4	0	0	20			0
pr8 2.5	3	3	47			3		Udorn MPR8 1.5	2	1	37			2
pr8 2.6	4	4	73			4		Udorn MPR8 1.6	0	0	40			0
pr8 2.7	1	1	38			1		Udorn MPR8 1.7	3	3	23			3
pr8 2.8	0	0	80			0		Udorn MPR8 1.8	1	1	24			1
pr8 2.9	1	1	54			1		Udorn MPR8 1.9	1	0	24			1
pr8 2.10	5	4	65			5		Udorn MPR8 1.10	3	1	38			3
pr8 2.11	2	2	43			2		Udorn MPR8 1.11	2	2	22			2
pr8 2.12	2	2	50			2		Udorn MPR8 1.12	1	1	26			1
pr8 2.13	2	1	39			2		Udorn MPR8 1.13	0	0	21			0
pr8 2.14	3	2	43			3		Udorn MPR8 1.14	0	0	22			0
Total/coverslip	28	25	718			28		Total/coverslip	16	12	354			16
Average	2	1.78571	51.2857			2		Average	1.14286	0.857143	25.2857			1.14286
	% containing NP	89.29	Average no. /cell	0.0389972					% containing NP	75	Average no. /cell	0.0451977
			% cells in a pair	7.8							% cells in a pair	9.03955
Udorn 2.1	2	2	31			2
Udorn 2.2	2	2	38			2
Udorn 2.3	2	2	46			2
Udorn 2.4	1	1	46			1
Udorn 2.5	3	3	43			3
Udorn 2.6	0	0	39			0
Udorn 2.7	0	0	37			0
Udorn 2.8	3	3	49			3
Udorn 2.9	2	2	46			2
Udorn 2.10	1	1	51			1
Udorn 2.11	2	1	36			2
Udorn 2.12	0	0	46			0
Udorn 2.13	2	2	56			2
Udorn 2.14	0	0	19			0
Total/coverslip	20	19	583			20
Average	1.42857	1.35714	41.6429			1.42857
	% containing NP	95	Average no. /cell	0.0343053
			% cells in a pair	6.86
Replicate #3, technical #1
	Number of TNT's
	Total	Contain NP	Total number of cell (nuclei)			Cell pairs
Mock 1.1	0	0	77			0
Mock 1.2	1	0	44			1
Mock 1.3	0	0	55			0
Mock 1.4	0	0	58			0
Mock 1.5	0	0	78			0
Mock 1.6	0	0	51			0
Mock 1.7	2	0	37			2
Mock 1.8	3	0	56			3
Mock 1.9	1	0	83			1
Mock 1.10	0	0	71			0
Mock 1.11	2	0	29			2
Mock 1.12	1	0	29			1
Mock 1.13	2	0	42			2
Mock 1.14	0	0	39			0
Total/coverslip	12	0	749			12
Average	0.857143	0	53.5			0.857143
	% containing NP	0	Average no. /cell	0.0160214
			% cells in a pair	3.20427					Number of TNT's
									Total	Contain NP	Total number of cell (nuclei)			Cell pairs
pr8 1.1	0	0	39			0		Udorn MPR8 1.1	0	0	37			0
pr8 1.2	2	2	31			2		Udorn MPR8 1.2	1	1	24			1
pr8 1.3	0	0	42			0		Udorn MPR8 1.3	1	1	32			1
pr8 1.4	0	0	41			0		Udorn MPR8 1.4	1	1	43			1
pr8 1.5	3	2	57			3		Udorn MPR8 1.5	2	2	41			2
pr8 1.6	1	1	48			1		Udorn MPR8 1.6	3	2	31			3
pr8 1.7	1	1	23			1		Udorn MPR8 1.7	2	1	29			2
pr8 1.8	3	3	44			3		Udorn MPR8 1.8	3	2	21			3
pr8 1.9	3	3	48			3		Udorn MPR8 1.9	0	0	32			0
pr8 1.10	1	1	55			1		Udorn MPR8 1.10	1	1	26			1
pr8 1.11	4	4	40			4		Udorn MPR8 1.11	0	0	42			0
pr8 1.12	5	2	36			5		Udorn MPR8 1.12	2	1	38			2
pr8 1.13	6	3	40			4		Udorn MPR8 1.13	3	3	48			3
pr8 1.14	2	2	42			2		Udorn MPR8 1.14	0	0	26			0
Total/coverslip	31	24	586			29		Total/coverslip	19	15	470			19
Average	2.21429	1.71429	41.8571			2.07143		Average	1.35714	1.07143	33.5714			1.35714
	% containing NP	77.4194	Average no. /cell	0.052901					% containing NP	78.9474	Average no. /cell	0.0404255
			% cells in a pair	9.89761							% cells in a pair	8.08511
Udorn 1.1	2	2	32			2
Udorn 1.2	1	1	31			1
Udorn 1.3	4	4	43			4
Udorn 1.4	2	2	52			2
Udorn 1.5	1	1	41			1
Udorn 1.6	2	2	34			2
Udorn 1.7	0	0	20			0
Udorn 1.8	1	1	33			1
Udorn 1.9	2	2	44			2
Udorn 1.10	0	0	32			0
Udorn 1.11	3	3	26			3
Udorn 1.12	0	0	22			0
Udorn 1.13	0	0	38			0
Udorn 1.14	3	2	37			3
Total/coverslip	21	20	485			21
Average	1.5	1.42857	34.6429			1.5
	% containing NP	95.2381	Average no. /cell	0.043299
			% cells in a pair	8.65979
Replicate #3, technical #2
	Number of TNT's
	Total	Contain NP	Total number of cell (nuclei)			Cell pairs
Mock 2.1	1	0	51			1
Mock 2.2	0	0	80			0
Mock 2.3	0	0	68			0
Mock 2.4	1	0	51			1
Mock 2.5	1	0	58			1
Mock 2.6	2	0	61			2
Mock 2.7	0	0	60			0
Mock 2.8	0	0	43			0
Mock 2.9	0	0	52			0
Mock 2.10	0	0	63			0
Mock 2.11	1	0	41			1
Mock 2.12	0	0	97			0
Mock 2.13	0	0	66			0
Mock 2.14	0	0	74			0
Total/coverslip	6	0	865	0	0	6
Average	0.428571	0	61.7857	#DIV/0!	#DIV/0!	0.428571
	% containing NP	0	Average no. /cell	0.00693642
			% cells in a pair	1.38728
pr8 2.1	2	2	46			2		Udorn MPR8 1.1	1	1	45			1
pr8 2.2	5	4	37			5		Udorn MPR8 1.2	0	0	38			0
pr8 2.3	2	2	27			2		Udorn MPR8 1.3	3	2	45			3
pr8 2.4	5	5	43			5		Udorn MPR8 1.4	1	1	35			1
pr8 2.5	6	6	45			6		Udorn MPR8 1.5	1	0	27			1
pr8 2.6	0	0	43			0		Udorn MPR8 1.6	1	1	28			1
pr8 2.7	4	3	56			4		Udorn MPR8 1.7	4	2	50			4
pr8 2.8	3	3	30			3		Udorn MPR8 1.8	2	2	36			2
pr8 2.9	1	1	46			1		Udorn MPR8 1.9	2	2	29			2
pr8 2.10	1	1	40			1		Udorn MPR8 1.10	0	0	35			0
pr8 2.11	3	3	50			3		Udorn MPR8 1.11	1	0	37			1
pr8 2.12	3	2	31			3		Udorn MPR8 1.12	1	0	27			1
pr8 2.13	3	2	35			3		Udorn MPR8 1.13	1	0	36			1
pr8 2.14	6	5	47			6		Udorn MPR8 1.14	0	0	26			0
Total/coverslip	44	39	576			44		Total/coverslip	18	11	494			18
Average	3.14286	2.78571	41.1429			3.14286		Average	1.28571	0.785714	35.2857			1.28571
	% containing NP	88.6364	Average no. /cell	0.0763889					% containing NP	61.1111	Average no. /cell	0.0364372
			% cells in a pair	15.2778							% cells in a pair	7.28745
Udorn 2.1	2	2	38			2
Udorn 2.2	0	0	32			0
Udorn 2.3	2	2	40			2
Udorn 2.4	0	0	13			0
Udorn 2.5	1	1	39			1
Udorn 2.6	2	2	51			2
Udorn 2.7	2	2	42			2
Udorn 2.8	2	2	28			2
Udorn 2.9	2	2	49			2
Udorn 2.10	0	0	49			0
Udorn 2.11	1	1	42			1
Udorn 2.12	0	0	23			0
Udorn 2.13	1	1	31			1
Udorn 2.14	2	2	24			2
Total/coverslip	17	17	501			17
Average	1.21429	1.21429	35.7857			1.21429
	% containing NP	100	Average no. /cell	0.0339321
			% cells in a pair	6.78643
Replicate #4, technical #1
	Number of TNT's
	Total	Contain NP	Total number of cell (nuclei)			Cell pairs
Mock 1.1	1		22			1
Mock 1.2	0	0	48			0
Mock 1.3	0	0	32			0
Mock 1.4	0	0	66			0
Mock 1.5	0	0	67			0
Mock 1.6	0	0	58			0
Mock 1.7	0	0	46			0
Mock 1.8	0	0	41			0
Mock 1.9	0	0	40			0
Mock 1.10	0	0	59			0
Mock 1.11	0	0	40			0
Mock 1.12	0	0	67			0
Mock 1.13	0	0	77			0
Mock 1.14	0	0	42			0
Total/coverslip	1	0	705			1
Average	0.0714286	0	50.3571			0.0714286
	% containing NP	0	Average no. /cell	0.00141844
			% cells in a pair	0.283688					Number of TNT's
									Total	Contain NP	Total number of cell (nuclei)			Cell pairs
pr8 1.1	7	4	32			6		Udorn MPR8 1.1	0	0	28			0
pr8 1.2	1	0	36			1		Udorn MPR8 1.2	1	1	37			1
pr8 1.3	1	0	44			1		Udorn MPR8 1.3	0	0	49			0
pr8 1.4	0	0	52			0		Udorn MPR8 1.4	1	1	22			1
pr8 1.5	1	0	53			1		Udorn MPR8 1.5	0	0	48			0
pr8 1.6	1	1	36			1		Udorn MPR8 1.6	0	0	43			0
pr8 1.7	1	1	36			1		Udorn MPR8 1.7	1	1	16			1
pr8 1.8	3	3	30			3		Udorn MPR8 1.8	3	2	18			3
pr8 1.9	1	1	41			1		Udorn MPR8 1.9	0	0	37			0
pr8 1.10	3	3	79			3		Udorn MPR8 1.10	1	1	33			1
pr8 1.11	3	1	35			3		Udorn MPR8 1.11	0	0	25			0
pr8 1.12	1	1	31			1		Udorn MPR8 1.12	2	2	43			2
pr8 1.13	13	5	56			12		Udorn MPR8 1.13	3	2	16			3
pr8 1.14	5	1	49			5		Udorn MPR8 1.14	1	1	19			1
Total/coverslip	41	21	610			39		Total/coverslip	13	11	434			13
Average	2.92857	1.5	43.5714			2.78571		Average	0.928571	0.785714	31			0.928571
	% containing NP	51.2195	Average no. /cell	0.0672131					% containing NP	84.6154	Average no. /cell	0.0299539
			% cells in a pair	12.7869							% cells in a pair	5.99078
Udorn 1.1	1	1	25			1
Udorn 1.2	1	1	45			1
Udorn 1.3	0	0	51			0
Udorn 1.4	0	0	52			0
Udorn 1.5	1	1	27			1
Udorn 1.6	0	0	30			0
Udorn 1.7	2	1	52			2
Udorn 1.8	1	1	34			1
Udorn 1.9	4	4	47			4
Udorn 1.10	0	0	39			0
Udorn 1.11	2	2	39			2
Udorn 1.12	3	3	26			3
Udorn 1.13	2	1	50			2
Udorn 1.14	5	4	52			5
Total/coverslip	22	19	569			22
Average	1.57143	1.35714	40.6429			1.57143
	% containing NP	86.3636	Average no. /cell	0.0386643
			% cells in a pair	7.73286
Replicate #4, technical #2
	Number of TNT's
	Total	Contain NP	Total number of cell (nuclei)			Cell pairs
Mock 2.1	0	0	36			0
Mock 2.2	0	0	18			0
Mock 2.3	2	0	55			2
Mock 2.4	0	0	62			0
Mock 2.5	0	0	59			0
Mock 2.6	0	0	77			0
Mock 2.7	1	0	33			1
Mock 2.8	0	0	54			0
Mock 2.9	0	0	49			0
Mock 2.10	1	0	55			1
Mock 2.11	1	0	32			1
Mock 2.12	0	0	57			0
Mock 2.13	1	0	45			1
Mock 2.14	0	0	33			0
Total/coverslip	6	0	665			6
Average	0.428571	0	47.5			0.428571
	% containing NP	0	Average no. /cell	0.00902256
			% cells in a pair	1.80451
pr8 2.1	0	0	52			0		Udorn MPR8 1.1	0	0	26			0
pr8 2.2	4	2	52			3		Udorn MPR8 1.2	1	1	24			1
pr8 2.3	2	2	36			2		Udorn MPR8 1.3	0	0	33			0
pr8 2.4	3	3	45			3		Udorn MPR8 1.4	1	1	23			1
pr8 2.5	1	1	42			1		Udorn MPR8 1.5	0	0	36			0
pr8 2.6	2	2	51			2		Udorn MPR8 1.6	0	0	30			0
pr8 2.7	2	2	36			2		Udorn MPR8 1.7	1	0	20			1
pr8 2.8	3	2	36			3		Udorn MPR8 1.8	0	0	34			0
pr8 2.9	5	4	55			5		Udorn MPR8 1.9	0	0	58			0
pr8 2.10	3	3	51			3		Udorn MPR8 1.10	2	1	27			2
pr8 2.11	1	1	61			1		Udorn MPR8 1.11	1	1	20			1
pr8 2.12	0	0	43			0		Udorn MPR8 1.12	0	0	50			0
pr8 2.13	2	1	51			2		Udorn MPR8 1.13	2	2	27			2
pr8 2.14	5	4	52			5		Udorn MPR8 1.14	1	1	23			1
Total/coverslip	33	27	663			32		Total/coverslip	9	7	431			9
Average	2.35714	1.92857	47.3571			2.28571		Average	0.642857	0.5	30.7857			0.642857
	% containing NP	81.8182	Average no. /cell	0.0497738					% containing NP	77.7778	Average no. /cell	0.0208817
			% cells in a pair	9.65309							% cells in a pair	4.17633
Udorn 2.1	2	2	31			2
Udorn 2.2	0	0	25			0
Udorn 2.3	0	0	34			0
Udorn 2.4	0	0	44			0
Udorn 2.5	0	0	49			0
Udorn 2.6	2	1	54			2
Udorn 2.7	0	0	28			0
Udorn 2.8	3	3	31			3
Udorn 2.9	0	0	57			0
Udorn 2.10	0	0	36			0
Udorn 2.11	2	2	27			2
Udorn 2.12	1	0	23			1
Udorn 2.13	2	0	45			2
Udorn 2.14	2	2	29			2
Total/coverslip	14	10	513			14
Average	1	0.714286	36.6429			1
	% containing NP	71.4286	Average no. /cell	0.0272904
			% cells in a pair	5.45809
Replicate #5, technical #1
	Number of TNT's
	Total	Contain NP	Total number of cell (nuclei)			Cell pairs
Mock 1.1	0	0	70			0
Mock 1.2	0	0	69			0
Mock 1.3	0	0	58			0
Mock 1.4	0	0	62			0
Mock 1.5	0	0	49			0
Mock 1.6	0	0	62			0
Mock 1.7	0	0	63			0
Mock 1.8	0	0	68			0
Mock 1.9	0	0	76			0
Mock 1.10	0	0	35			0
Mock 1.11	0	0	23			0
Mock 1.12	0	0	43			0
Mock 1.13	0	0	41			0
Mock 1.14	3	0	34			2
Total/coverslip	3	0	753			2
Average	0.214286	0	53.7857			0.142857
	% containing NP	0	Average no. /cell	0.00398406
			% cells in a pair	0.531208					Number of TNT's
									Total	Contain NP	Total number of cell (nuclei)			Cell pairs
pr8 1.1	1	1	25			1		Udorn MPR8 1.1	0	0	58			0
pr8 1.2	2	2	36			2		Udorn MPR8 1.2	0	0	42			0
pr8 1.3	0	0	43			0		Udorn MPR8 1.3	0	0	27			0
pr8 1.4	5	4	42			5		Udorn MPR8 1.4	2	1	31			2
pr8 1.5	4	4	36			4		Udorn MPR8 1.5	0	0	42			0
pr8 1.6	5	4	50			5		Udorn MPR8 1.6	1	0	49			1
pr8 1.7	5	4	36			5		Udorn MPR8 1.7	0	0	29			0
pr8 1.8	3	2	54			3		Udorn MPR8 1.8	0	0	50			0
pr8 1.9	4	3	51			4		Udorn MPR8 1.9	0	0	59			0
pr8 1.10	5	3	53			5		Udorn MPR8 1.10	0	0	59			0
pr8 1.11	1	1	29			1		Udorn MPR8 1.11	1	1	30			1
pr8 1.12	6	4	53			6		Udorn MPR8 1.12	1	1	38			1
pr8 1.13	1	1	38			1		Udorn MPR8 1.13	3	1	22			3
pr8 1.14	5	3	34			5		Udorn MPR8 1.14	2	1	19			2
Total/coverslip	47	36	580			47		Total/coverslip	10	5	555			10
Average	3.35714	2.57143	41.4286			3.35714		Average	0.714286	0.357143	39.6429			0.714286
	% containing NP	76.5957	Average no. /cell	0.0810345					% containing NP	50	Average no. /cell	0.018018
			% cells in a pair	16.2069							% cells in a pair	3.6036
Udorn 1.1	1	1	22			1
Udorn 1.2	1	1	26			1
Udorn 1.3	3	2	34			2
Udorn 1.4	4	4	32			4
Udorn 1.5	1	1	32			1
Udorn 1.6	2	2	31			2
Udorn 1.7	0	0	32			0
Udorn 1.8	3	3	32			3
Udorn 1.9	2	2	59			2
Udorn 1.10	2	2	43			2
Udorn 1.11	2	2	37			2
Udorn 1.12	1	1	48			1
Udorn 1.13	2	1	45			2
Udorn 1.14	0	0	31			0
Total/coverslip	24	22	504			23
Average	1.71429	1.57143	36			1.64286
	% containing NP	91.6667	Average no. /cell	0.047619
			% cells in a pair	9.12698
Replicate #5, technical #2
	Number of TNT's
	Total	Contain NP	Total number of cell (nuclei)			Cell pairs
Mock 2.1	0	0	45			0
Mock 2.2	1	0	62			1
Mock 2.3	0	0	34			0
Mock 2.4	0	0	37			0
Mock 2.5	0	0	48			0
Mock 2.6	0	0	92			0
Mock 2.7	0	0	56			0
Mock 2.8	0	0	60			0
Mock 2.9	0	0	78			0
Mock 2.10	0	0	68			0
Mock 2.11	0	0	43			0
Mock 2.12	0	0	27			0
Mock 2.13	0	0	60			0
Mock 2.14	0	0	54			0
Total/coverslip	1	0	764			1
Average	0.0714286	0	54.5714			0.0714286
	% containing NP	0	Average no. /cell	0.0013089
			% cells in a pair	0.26178					Number of TNT's
									Total	Contain NP	Total number of cell (nuclei)			Cell pairs
pr8 2.1	0	0	61			0		Udorn MPR8 1.1	1	0	42			1
pr8 2.2	2	2	38			2		Udorn MPR8 1.2	1	0	53			1
pr8 2.3	2	2	40			2		Udorn MPR8 1.3	2	2	41			2
pr8 2.4	2	1	35			2		Udorn MPR8 1.4	0	0	18			0
pr8 2.5	6	5	34			6		Udorn MPR8 1.5	1	1	44			1
pr8 2.6	4	3	41			4		Udorn MPR8 1.6	0	0	20			0
pr8 2.7	6	6	29			6		Udorn MPR8 1.7	0	0	22			0
pr8 2.8	9	9	40			8		Udorn MPR8 1.8	1	0	31			1
pr8 2.9	2	2	53			2		Udorn MPR8 1.9	1	1	25			1
pr8 2.10	6	5	36			6		Udorn MPR8 1.10	2	1	44			2
pr8 2.11	5	4	51			5		Udorn MPR8 1.11	1	1	29			1
pr8 2.12	2	1	29			2		Udorn MPR8 1.12	2	0	28			2
pr8 2.13	5	4	55			4		Udorn MPR8 1.13	1	0	25			1
pr8 2.14	5	4	47			5		Udorn MPR8 1.14	1	1	28			1
Total/coverslip	56	48	589			54		Total/coverslip	14	7	450			14
Average	4	3.42857	42.0714			3.85714		Average	1	0.5	32.1429			1
	% containing NP	85.7143	Average no. /cell	0.0950764					% containing NP	50	Average no. /cell	0.0311111
			% cells in a pair	18.3362							% cells in a pair	6.22222
Udorn 2.1	0	0	30			0
Udorn 2.2	0	0	42			0
Udorn 2.3	4	4	51			4
Udorn 2.4	2	2	34			2
Udorn 2.5	1	1	24			1
Udorn 2.6	0	0	44			0
Udorn 2.7	2	2	50			2
Udorn 2.8	5	5	36			5
Udorn 2.9	1	1	39			1
Udorn 2.10	2	2	48			2
Udorn 2.11	1	1	29			1
Udorn 2.12	4	4	43			4
Udorn 2.13	3	3	52			2
Udorn 2.14	2	2	41			2
Total/coverslip	27	27	563			26
Average	1.92857	1.92857	40.2143			1.85714
	% containing NP	100	Average no. /cell	0.0479574
			% cells in a pair	9.23623

## Sheet: Zanamivir microplaque assay
N of 1
Class 1 - Single cells	Infected + Zanamivir [μM]					Mock
	0 uM	0.12 uM	0.24 uM	0.36 uM	0.48 uM	0 uM
PR8	1342	81	61	66	62	1
Udorn	245	168	194	224	268	11
						6
Class 2- Microplaques	Infected + Zanamivir [μM]					Mock
	0 uM	0.12 uM	0.24 uM	0.36 uM	0.48 uM	0 uM
PR8	1155	38	34	44	28	3
Udorn	60	35	33	55	104	1
						2
Percentage of counts that are class 2	Infected + Zanamivir [μM]
	0 uM	0.12 uM	0.24 uM	0.36 uM	0.48 uM
PR8	46.3238	32.4324	36.7816	41.1765	31.7073
Udorn	19.5286	16.9231	14.1553	19.5572	28.022
	Infected + Zanamivir [μM]
Mean microplaque area	0 uM	0.12 uM	0.24 uM	0.36 uM	0.48 uM
PR8	1762.24	851.83	877.16	832.11	915.15
Udorn	942.81	785.76	870.05	827.49	845.21
N of 2
Class 1 - Single cells	Infected + Zanamivir [μM]					Mock
Virus	0 uM	0.12 uM	0.24 uM	0.36 uM	0.48 uM	0 uM
PR8	1827	127	206	184	174	2
Udorn	824	979	946	900	1116	1
						1.5
Class 2- Microplaques	Infected + Zanamivir [μM]					Mock
Virus	0 uM	0.12 uM	0.24 uM	0.36 uM	0.48 uM	0 uM
PR8	1301	63	87	120	106	1
Udorn	264	292	357	362	715	5
						3
	Infected + Zanamivir [μM]
Percentage of counts that are class 2	0 uM	0.12 uM	0.24 uM	0.36 uM	0.48 uM
PR8	41.5559	32.345	29.1161	39.0651	37.3866
Udorn	24.0886	22.8188	27.2622	28.5487	38.9817
	Infected + Zanamivir [μM]
Mean microplaque area	0 uM	0.12 uM	0.24 uM	0.36 uM	0.48 uM
PR8	1369.05	862.84	955.51	889.07	899.2
Udorn	984.05	872.66	879.54	921.41	906.06
N of 3
Class 1 - Single cells	Infected + Zanamivir [μM]					Mock
Virus	0 uM	0.12 uM	0.24 uM	0.36 uM	0.48 uM	0 uM
PR8	1129	163	136	184	170	7
Udorn	254	722	870	734	986	4
						5.5
Class 2- Microplaques	Infected + Zanamivir [μM]					Mock
Virus	0 uM	0.12 uM	0.24 uM	0.36 uM	0.48 uM	0 uM
PR8	1008	107	75	120	90	5
Udorn	33	170	262	274	595	6
						5.5
	Infected + Zanamivir [μM]
Percentage of counts that are class 2	0 uM	0.12 uM	0.24 uM	0.36 uM	0.48 uM
PR8	47.1543	39.1892	34.75	39.0785	33.9357
Udorn	9.96377	18.672	22.8814	26.9308	37.5478
	Infected + Zanamivir [μM]
Mean microplaque area	0 uM	0.12 uM	0.24 uM	0.36 uM	0.48 uM
PR8	1186.75	981.04	950.08	920.06	891.42
Udorn	900.35	812.27	834	831.56	896.51

## Sheet: Seg.7 microplaque assay 0.36 mM
N of 1
Class 1 - Single cells	W/ Zan				W/ Zan
MOI	10*-2	10*-2	10*-2	10*-2.5	10*-3	10*-3	10*-3	10*-3.5	Mock w/o drug	Mock w/o drug	Mock Average
MUd	316	293	541	435
M8					1050	912	1707	1218	0	3	1.5
Class 2- Microplaques	W/ Zan				W/ Zan
MOI	10*-2	10*-2	10*-2	10*-2.5	10*-3	10*-3	10*-3	10*-3.5	Mock w/o drug	Mock w/o drug	Mock Average
MUd	148	130	265	207
M8					399	409	925	771	5	2	3.5
Percentage of counts that are class 2	W/ Zan				W/ Zan				Mock w/o drug	Mock w/o drug	Average w/ Zanamivir	Average w/o drug
Mud	31.4815	30.2632	32.6467	31.9466							30.8723	32.2967
M8					27.3892	30.8131	35.078	38.6845			29.1011	36.8813
Mean microplaque area (um2)	W/ Zan				W/ Zan
MOI	10*-2	10*-2	10*-2	10*-2.5	10*-3	10*-3	10*-3	10*-3.5		Average w/Zan	Average w/o Zan
MUd	886.32	896.74	1006.33	937.8						891.53	972.065
M8					844.09	846.02	1290.85	1552.86		845.055	1421.86
N of 2
Class 1 - Single cells	W/ Zan				W/ Zan
Virus stock dilution	10*-2	10*-2	10*-2	10*-2.5	10*-3	10*-3	10*-3.5	10*-4	Mock w/o drug	Mock w/o drug	Mock Average
MUd	369	381	581	389
M8					938	832	995	293	4	0	2
Class 2- Microplaques	W/ Zan				W/ Zan
Virus stock dilution	10*-2	10*-2	10*-2	10*-2.5	10*-3	10*-3	10*-3.5	10*-4	Mock w/o drug	Mock w/o drug	Mock Average
MUd	242	228	312	190
M8					400	368	415	106	1	5	3
Percentage of counts that are class 2									Mock w/o drug	Mock w/o drug	Average w/ Zanamivir	Average w/o drug
MUd	39.4389	37.2517	34.7973	32.5784							38.3453	33.6878
M8					29.7824	30.5439	29.3238	26.1421			30.1632	27.733
Mean microplaque area (um2)	W/ Zan				W/ Zan
Virus stock dilution	10*-2	10*-2	10*-2	10*-2.5	10*-3	10*-3	10*-3.5	10*-4		Average w/Zan	Average w/o Zan
MUd	912.97	935.56	1035.27	992.22						924.265	1013.75
M8					849.53	862.1	1136.91	1185.99		855.815	1161.45
N of 3
Class 1 - Single cells	W/ Zan				W/ Zan
Virus stock dilution	10*-2	10*-2	10*-2	10*-2.5	10*-3	10*-3	10*-3.5	10*-4	Mock w/o drug	Mock w/o drug	Mock Average
MUd	478	436	391	224
M8					902	698	270	104	3	7	5
Class 2- Microplaques	W/ Zan				W/ Zan
Virus stock dilution	10*-2	10*-2	10*-2	10*-2.5	10*-3	10*-3	10*-3.5	10*-4	Mock w/o drug	Mock w/o drug	Mock Average
MUd	284	250	211	153
M8					421	302	80	48	4	5	4.5
Percentage of counts that are class 2									Mock w/o drug	Mock w/o drug	Average w/ Zanamivir	Average w/o drug
MUd	37.1429	36.2897	34.8523	40.4082							36.7163	37.6302
M8					31.7092	30.0353	22.1733	30.5263			30.0353	26.3498
Mean microplaque area (um2)	W/ Zan				W/ Zan
Virus stock dilution	10*-2	10*-2	10*-2	10*-2.5	10*-3	10*-3	10*-3.5	10*-4		Average w/Zan	Average w/o Zan
MUd	914.65	849.26	914.11	960.84						881.955	937.475
M8					851.32	838.32	854.63	843.42		844.82	849.025

## Sheet: Zan. + Amant. tritration
N of 1
Class 1 - Single cells
	MOI 0.004 w/ 0.36 mM Zan. + 0.5 uM Amant.	MOI 0.004 w/ 0.36 mM Zan. + 5 uM Amant.	MOI 0.004 w/ 0.36 mM Zan. + 50 uM Amant.	MOI 0.0004 w/ 0.36 mM Zan. + 0.5 uM Amant.	MOI 0.0004 w/ 0.36 mM Zan. + 5 uM Amant.	MOI 0.0004 w/ 0.36 mM Zan. + 50 uM Amant.	Mock	Mock w/ 0.36 mM Zan. + 50 uM Amant.	Mock Average
PR8				103	73	72
Udorn	236	233	299
Mock							2	3	2.5
Class 2- Microplaques
	MOI 0.004 w/ 0.36 mM Zan. + 0.5 uM Amant.	MOI 0.004 w/ 0.36 mM Zan. + 5 uM Amant.	MOI 0.004 w/ 0.36 mM Zan. + 50 uM Amant.	MOI 0.0004 w/ 0.36 mM Zan. + 0.5 uM Amant.	MOI 0.0004 w/ 0.36 mM Zan. + 5 uM Amant.	MOI 0.0004 w/ 0.36 mM Zan. + 50 uM Amant.	Mock	Mock w/ 0.36 mM Zan. + 50 uM Amant.	Mock Average
PR8				41	48	62
Udorn	115	62	183
Mock							2	2	2
Percentage of counts that are class 2	MOI 0.004 w/ 0.36 mM Zan. + 0.5 uM Amant.	MOI 0.004 w/ 0.36 mM Zan. + 5 uM Amant.	MOI 0.004 w/ 0.36 mM Zan. + 50 uM Amant.	MOI 0.0004 w/ 0.36 mM Zan. + 0.5 uM Amant.	MOI 0.0004 w/ 0.36 mM Zan. + 5 uM Amant.	MOI 0.0004 w/ 0.36 mM Zan. + 50 uM Amant.
PR8				27.957	39.485	46.332
Udorn	32.6118	20.654	37.9058
Mean Microplaque area	MOI 0.004 w/ 0.36 mM Zan. + 0.5 uM Amant.	MOI 0.004 w/ 0.36 mM Zan. + 5 uM Amant.	MOI 0.004 w/ 0.36 mM Zan. + 50 uM Amant.	MOI 0.0004 w/ 0.36 mM Zan. + 0.5 uM Amant.	MOI 0.0004 w/ 0.36 mM Zan. + 5 uM Amant.	MOI 0.0004 w/ 0.36 mM Zan. + 50 uM Amant.
PR8				900.22	872.77	1021.19
Udorn	799.31	805.09	828.83
N of 2
Class 1 - Single cells
Virus	MOI 0.004 w/ 0.36 mM Zan. + 0.5 uM Amant.	MOI 0.004 w/ 0.36 mM Zan. + 5 uM Amant.	MOI 0.004 w/ 0.36 mM Zan. + 50 uM Amant.	MOI 0.0004 w/ 0.36 mM Zan. + 0.5 uM Amant.	MOI 0.0004 w/ 0.36 mM Zan. + 5 uM Amant.	MOI 0.0004 w/ 0.36 mM Zan. + 50 uM Amant.	Mock	Mock w/ 0.36 mM Zan. + 50 uM Amant.	Mock Average
PR8				83	88	60
Udorn	277	167	381
Mock							11	4	7.5
Class 2- Microplaques
Virus	MOI 0.004 w/ 0.36 mM Zan. + 0.5 uM Amant.	MOI 0.004 w/ 0.36 mM Zan. + 5 uM Amant.	MOI 0.004 w/ 0.36 mM Zan. + 50 uM Amant.	MOI 0.0004 w/ 0.36 mM Zan. + 0.5 uM Amant.	MOI 0.0004 w/ 0.36 mM Zan. + 5 uM Amant.	MOI 0.0004 w/ 0.36 mM Zan. + 50 uM Amant.	Mock	Mock w/ 0.36 mM Zan. + 50 uM Amant.	Mock Average
PR8				69	60	64
Udorn	109	64	218
Mock							5	2	3.5
Percentage of counts that are class 2	MOI 0.004 w/ 0.36 mM Zan. + 0.5 uM Amant.	MOI 0.004 w/ 0.36 mM Zan. + 5 uM Amant.	MOI 0.004 w/ 0.36 mM Zan. + 50 uM Amant.	MOI 0.0004 w/ 0.36 mM Zan. + 0.5 uM Amant.	MOI 0.0004 w/ 0.36 mM Zan. + 5 uM Amant.	MOI 0.0004 w/ 0.36 mM Zan. + 50 uM Amant.
PR8				46.4539	41.2409	53.5398
Udorn	28.1333	27.5	36.4796
Mean Microplaque area	MOI 0.004 w/ 0.36 mM Zan. + 0.5 uM Amant.	MOI 0.004 w/ 0.36 mM Zan. + 5 uM Amant.	MOI 0.004 w/ 0.36 mM Zan. + 50 uM Amant.	MOI 0.0004 w/ 0.36 mM Zan. + 0.5 uM Amant.	MOI 0.0004 w/ 0.36 mM Zan. + 5 uM Amant.	MOI 0.0004 w/ 0.36 mM Zan. + 50 uM Amant.
PR8				965.46	943.81	953.94
Udorn	891.42	996.16	941.44
N of 3
Class 1 - Single cells
Virus	MOI 0.004 w/ 0.36 mM Zan. + 0.5 uM Amant.	MOI 0.004 w/ 0.36 mM Zan. + 5 uM Amant.	MOI 0.004 w/ 0.36 mM Zan. + 50 uM Amant.	MOI 0.0004 w/ 0.36 mM Zan. + 0.5 uM Amant.	MOI 0.0004 w/ 0.36 mM Zan. + 5 uM Amant.	MOI 0.0004 w/ 0.36 mM Zan. + 50 uM Amant.	Mock	Mock w/ 0.36 mM Zan. + 50 uM Amant.	Mock Average
PR8				105	110	107
Udorn	1254	930	1258
Mock							8	7	7.5
Class 2- Microplaques
Virus	MOI 0.004 w/ 0.36 mM Zan. + 0.5 uM Amant.	MOI 0.004 w/ 0.36 mM Zan. + 5 uM Amant.	MOI 0.004 w/ 0.36 mM Zan. + 50 uM Amant.	MOI 0.0004 w/ 0.36 mM Zan. + 0.5 uM Amant.	MOI 0.0004 w/ 0.36 mM Zan. + 5 uM Amant.	MOI 0.0004 w/ 0.36 mM Zan. + 50 uM Amant.	Mock	Mock w/ 0.36 mM Zan. + 50 uM Amant.	Mock Average
PR8				53	54	64
Udorn	619	434	813
Mock							6	2	4
Percentage of counts that are class 2	MOI 0.004 w/ 0.36 mM Zan. + 0.5 uM Amant.	MOI 0.004 w/ 0.36 mM Zan. + 5 uM Amant.	MOI 0.004 w/ 0.36 mM Zan. + 50 uM Amant.	MOI 0.0004 w/ 0.36 mM Zan. + 0.5 uM Amant.	MOI 0.0004 w/ 0.36 mM Zan. + 5 uM Amant.	MOI 0.0004 w/ 0.36 mM Zan. + 50 uM Amant.
PR8				33.4471	32.7869	37.6176
Udorn	33.0379	31.793	39.2814
Mean Microplaque area	MOI 0.004 w/ 0.36 mM Zan. + 0.5 uM Amant.	MOI 0.004 w/ 0.36 mM Zan. + 5 uM Amant.	MOI 0.004 w/ 0.36 mM Zan. + 50 uM Amant.	MOI 0.0004 w/ 0.36 mM Zan. + 0.5 uM Amant.	MOI 0.0004 w/ 0.36 mM Zan. + 5 uM Amant.	MOI 0.0004 w/ 0.36 mM Zan. + 50 uM Amant.
PR8				964.31	865.87	908.47
Udorn	891.53	915.5	922.65

[truncated: 8 more sheets: Caspase activation time course, TLS induction 12 v 16 hpi, Z-VAD-fmk titration, Z-VAD-fmk TLS induction, Cisplatin titration, Cisplatin TLS count, Direct C2C, subconfleunt , Direct C2C, confluent M.A.]
